# Supplementary material for: 4-Methyl-2-oxo-2H-chromen-7-yl 4-methyl­benzene­sulfonate
Source: Acta Crystallogr Sect E Struct Rep Online. 2012 Mar 28;68(Pt 4):o1191. doi: 10.1107/S1600536812012238 (PMC3344128; doi:10.1107/S1600536812012238)
Supplement: Supplementary file 1 [file e-68-o1191-sup1.cif]

##############################################################################
#                                                                            #
# This CIF contains the data in a paper accepted for publication in          #
# Acta Crystallographica Section E. It conforms to the requirements of       #
# Notes for Authors for Acta Crystallographica Section E, and has been       #
# peer reviewed under the auspices of the IUCr Commission on Journals.       #
#                                                                            #
# Full details of the Crystallographic Information File format               #
# are given in the paper "The Crystallographic Information File (CIF):       #
# a New Standard Archive File for Crystallography" by S. R. Hall, F. H.      #
# Allen and I. D. Brown [Acta Cryst. (1991), A47, 655-685].                  #
#                                                                            #
# The current version of the core CIF dictionary is obtainable from          #
# ftp://ftp.iucr.org/pub/cif_core.dic.                                       #
#                                                                            #
# Software is freely available for graphical display of the structure(s)     #
# in this CIF. For information consult the CIF software page                 #
# http://www.iucr.org/resources/cif/software.                                #
#                                                                            #
# This file may be used for bona fide research purposes within the           #
# scientific community so long as proper attribution is given to the journal # 
# article from which it was obtained.                                        #
#                                                                            #
##############################################################################
data_I
_audit_creation_method     SHELXL-97
_chemical_name_systematic
;
4-Methyl-2-oxo-2<i>H</i>-chromen-7-yl 4-methylbenzenesulfonate
;
_chemical_name_common     ?
_chemical_formula_moiety     'C17 H14 O5 S'
_chemical_formula_sum     'C17 H14 O5 S'
_chemical_formula_iupac     'C17 H14 O5 S'
_chemical_formula_weight     330.34
_chemical_melting_point     ?
_symmetry_cell_setting     triclinic
_symmetry_space_group_name_H-M     'P -1'
_symmetry_space_group_name_hall     ?
loop_
    _symmetry_equiv_pos_as_xyz
    'x, y, z'
    '-x, -y, -z'
_cell_length_a     7.5582(19)
_cell_length_b     8.024(2)
_cell_length_c     13.336(4)
_cell_angle_alpha     88.648(8)
_cell_angle_beta     87.420(7)
_cell_angle_gamma     74.341(4)
_cell_volume     777.9(3)
_cell_formula_units_Z     2
_cell_measurement_reflns_used     2667
_cell_measurement_theta_min     2.637
_cell_measurement_theta_max     30.017
_cell_measurement_temperature     153(2)
_exptl_crystal_description     Chip
_exptl_crystal_colour     Colorless
_exptl_crystal_size_max     0.54
_exptl_crystal_size_mid     0.41
_exptl_crystal_size_min     0.40
_exptl_crystal_density_diffrn     1.410
_exptl_crystal_density_meas     ?
_exptl_crystal_density_method     'not measured'
_exptl_crystal_F_000     344
_exptl_absorpt_coefficient_mu     0.231
_exptl_absorpt_correction_type     multi-scan
_exptl_absorpt_process_details     '(ABSCOR; Higashi, 1995)'
_exptl_absorpt_correction_T_min     0.8854
_exptl_absorpt_correction_T_max     0.9132
_exptl_special_details     ?
_diffrn_ambient_temperature     153(2)
_diffrn_radiation_type     MoK\a
_diffrn_radiation_wavelength     0.71073
_diffrn_radiation_source     'Rotating Anode'
_diffrn_radiation_monochromator     graphite
_diffrn_measurement_device_type     'Rigaku AFC10/Saturn724+'
_diffrn_measurement_method     '\f and \w scans'
_diffrn_detector_area_resol_mean     28.5714
_diffrn_reflns_number     8968
_diffrn_reflns_av_R_equivalents     0.0366
_diffrn_reflns_av_sigmaI/netI     0.0583
_diffrn_reflns_theta_min     2.80
_diffrn_reflns_theta_max     30.02
_diffrn_reflns_theta_full     30.02
_diffrn_measured_fraction_theta_max     0.980
_diffrn_measured_fraction_theta_full     0.980
_diffrn_reflns_limit_h_min     -10
_diffrn_reflns_limit_h_max     10
_diffrn_reflns_limit_k_min     -11
_diffrn_reflns_limit_k_max     10
_diffrn_reflns_limit_l_min     -18
_diffrn_reflns_limit_l_max     17
_diffrn_standards_number     0
_diffrn_standards_interval_count     0
_diffrn_standards_interval_time     0
_diffrn_standards_decay_%     0
_refine_special_details
;
Refinement of <i>F</i>^2^ against ALL reflections. The weighted <i>R</i>-factor
<i>wR</i> and goodness of fit <i>S</i> are based on <i>F</i>^2^, conventional
<i>R</i>-factors <i>R</i> are based on <i>F</i>, with <i>F</i> set to zero for
negative <i>F</i>^2^. The threshold expression of <i>F</i>^2^ >
\s(<i>F</i>^2^) is used only for calculating <i>R</i>-factors(gt) <i>etc</i>.
and is not relevant to the choice of reflections for refinement.
<i>R</i>-factors based on <i>F</i>^2^ are statistically about twice as large
as those based on <i>F</i>, and <i>R</i>- factors based on ALL data will be
even larger.
;
_reflns_number_total     4451
_reflns_number_gt     3289
_reflns_threshold_expression     I>2sigma(I)
_refine_ls_structure_factor_coef     Fsqd
_refine_ls_matrix_type     full
_refine_ls_R_factor_all     0.0582
_refine_ls_R_factor_gt     0.0419
_refine_ls_wR_factor_gt     0.0927
_refine_ls_wR_factor_ref     0.0992
_refine_ls_goodness_of_fit_ref     1.002
_refine_ls_restrained_S_all     1.002
_refine_ls_number_reflns     4451
_refine_ls_number_parameters     211
_refine_ls_number_restraints     0
_refine_ls_hydrogen_treatment     constr
_refine_ls_weighting_scheme     calc
_refine_ls_weighting_details
         'calc w=1/[\s^2^(Fo^2^)+(0.0315P)^2^+0.1190P] where P=(Fo^2^+2Fc^2^)/3'
_atom_sites_solution_hydrogens     geom
_atom_sites_solution_primary     direct
_atom_sites_solution_secondary     difmap
_refine_ls_shift/su_max     0.000
_refine_ls_shift/su_mean     0.000
_refine_diff_density_max     0.300
_refine_diff_density_min     -0.474
_refine_ls_extinction_method     'SHELXL97 (Sheldrick, 2008)'
_refine_ls_extinction_coef     0.0116(17)
_refine_ls_extinction_expression
                                  'Fc^*^=kFc[1+0.001xFc^2^\l^3^/sin(2\q)]^-1/4^'
loop_
    _atom_type_symbol
    _atom_type_description
    _atom_type_scat_dispersion_real
    _atom_type_scat_dispersion_imag
    _atom_type_scat_source
    'C' 'C' 0.0033 0.0016
                         'International Tables Vol C Tables 4.2.6.8 and 6.1.1.4'
    'H' 'H' 0.0000 0.0000
                         'International Tables Vol C Tables 4.2.6.8 and 6.1.1.4'
    'O' 'O' 0.0106 0.0060
                         'International Tables Vol C Tables 4.2.6.8 and 6.1.1.4'
    'S' 'S' 0.1246 0.1234
                         'International Tables Vol C Tables 4.2.6.8 and 6.1.1.4'
_computing_data_collection     'CrystalClear (Rigaku, 2008)'
_computing_cell_refinement     'CrystalClear (Rigaku, 2008)'
_computing_data_reduction     'CrystalClear (Rigaku, 2008)'
_computing_structure_solution     'SHELXS97 (Sheldrick, 2008)'
_computing_structure_refinement     'SHELXL97 (Sheldrick, 2008)'
_computing_molecular_graphics
                     'SHELXTL (Sheldrick, 2008) and DIAMOND (Brandenburg, 1999)'
_computing_publication_material
                         'SHELXTL (Sheldrick, 2008) and publCIF (Westrip, 2010)'
loop_
    _atom_site_type_symbol
    _atom_site_label
    _atom_site_fract_x
    _atom_site_fract_y
    _atom_site_fract_z
    _atom_site_U_iso_or_equiv
    _atom_site_adp_type
    _atom_site_calc_flag
    _atom_site_refinement_flags
    _atom_site_occupancy
    _atom_site_symmetry_multiplicity
    _atom_site_disorder_assembly
    _atom_site_disorder_group
    S S1 -0.05701(5) 0.90186(5) 0.20148(3) 0.02605(11) Uani d . 1 1 . .
    O O1 0.63814(14) 0.58774(12) 0.35269(7) 0.0263(2) Uani d . 1 1 . .
    O O2 0.11089(15) 0.98205(12) 0.22320(7) 0.0270(2) Uani d . 1 1 . .
    O O3 0.88672(15) 0.39807(14) 0.40502(9) 0.0362(3) Uani d . 1 1 . .
    O O4 -0.14270(15) 0.87024(14) 0.29442(7) 0.0324(3) Uani d . 1 1 . .
    O O5 -0.15830(17) 1.02006(14) 0.13018(8) 0.0384(3) Uani d . 1 1 . .
    C C1 0.7537(2) 0.51511(19) 0.42877(12) 0.0276(3) Uani d . 1 1 . .
    C C2 0.7040(2) 0.58301(19) 0.52862(12) 0.0276(3) Uani d . 1 1 . .
    H H2 0.7814 0.5339 0.5819 0.033 Uiso calc R 1 1 . .
    C C3 0.5524(2) 0.71307(18) 0.54922(11) 0.0240(3) Uani d . 1 1 . .
    C C4 0.43676(19) 0.79009(17) 0.46707(10) 0.0211(3) Uani d . 1 1 . .
    C C5 0.2782(2) 0.92868(17) 0.47851(11) 0.0227(3) Uani d . 1 1 . .
    H H5 0.2448 0.9795 0.5426 0.027 Uiso calc R 1 1 . .
    C C6 0.1701(2) 0.99233(17) 0.39833(10) 0.0237(3) Uani d . 1 1 . .
    H H6 0.0638 1.0872 0.4064 0.028 Uiso calc R 1 1 . .
    C C7 0.2198(2) 0.91503(17) 0.30561(10) 0.0222(3) Uani d . 1 1 . .
    C C8 0.3765(2) 0.78118(18) 0.28978(10) 0.0242(3) Uani d . 1 1 . .
    H H8 0.4094 0.7319 0.2253 0.029 Uiso calc R 1 1 . .
    C C9 0.48388(19) 0.72125(17) 0.37112(11) 0.0218(3) Uani d . 1 1 . .
    C C10 0.0542(2) 0.70422(18) 0.14554(10) 0.0237(3) Uani d . 1 1 . .
    C C11 0.0484(2) 0.55129(19) 0.19411(12) 0.0301(3) Uani d . 1 1 . .
    H H11 -0.0192 0.5528 0.2560 0.036 Uiso calc R 1 1 . .
    C C12 0.1434(2) 0.3959(2) 0.15060(13) 0.0363(4) Uani d . 1 1 . .
    H H12 0.1384 0.2902 0.1828 0.044 Uiso calc R 1 1 . .
    C C13 0.2454(2) 0.3912(2) 0.06117(13) 0.0367(4) Uani d . 1 1 . .
    C C14 0.2448(2) 0.5469(2) 0.01312(12) 0.0373(4) Uani d . 1 1 . .
    H H14 0.3111 0.5456 -0.0492 0.045 Uiso calc R 1 1 . .
    C C15 0.1497(2) 0.7033(2) 0.05420(11) 0.0310(3) Uani d . 1 1 . .
    H H15 0.1497 0.8089 0.0204 0.037 Uiso calc R 1 1 . .
    C C16 0.4986(2) 0.7756(2) 0.65416(11) 0.0307(3) Uani d . 1 1 . .
    H H16A 0.5894 0.7093 0.7004 0.037 Uiso calc R 1 1 . .
    H H16B 0.3773 0.7599 0.6731 0.037 Uiso calc R 1 1 . .
    H H16C 0.4938 0.8987 0.6575 0.037 Uiso calc R 1 1 . .
    C C17 0.3556(3) 0.2207(2) 0.01848(17) 0.0579(6) Uani d . 1 1 . .
    H H17A 0.4712 0.1806 0.0533 0.069 Uiso calc R 1 1 . .
    H H17B 0.3824 0.2354 -0.0533 0.069 Uiso calc R 1 1 . .
    H H17C 0.2849 0.1351 0.0276 0.069 Uiso calc R 1 1 . .
loop_
    _atom_site_aniso_label
    _atom_site_aniso_U_11
    _atom_site_aniso_U_22
    _atom_site_aniso_U_33
    _atom_site_aniso_U_12
    _atom_site_aniso_U_13
    _atom_site_aniso_U_23
    S1 0.0268(2) 0.02155(18) 0.0275(2) -0.00202(14) -0.00334(15) -0.00134(14)
    O1 0.0219(5) 0.0191(5) 0.0340(6) 0.0000(4) 0.0056(4) -0.0021(4)
    O2 0.0322(6) 0.0196(5) 0.0294(5) -0.0069(4) -0.0047(4) 0.0032(4)
    O3 0.0241(6) 0.0242(5) 0.0549(7) 0.0013(5) 0.0050(5) 0.0014(5)
    O4 0.0301(6) 0.0361(6) 0.0309(6) -0.0090(5) 0.0059(5) -0.0072(5)
    O5 0.0431(7) 0.0268(6) 0.0391(6) 0.0033(5) -0.0153(5) 0.0017(5)
    C1 0.0197(7) 0.0198(7) 0.0428(9) -0.0054(6) 0.0024(6) 0.0019(6)
    C2 0.0213(7) 0.0235(7) 0.0384(8) -0.0064(6) -0.0035(6) 0.0024(6)
    C3 0.0211(7) 0.0207(7) 0.0320(8) -0.0086(6) -0.0010(6) -0.0003(6)
    C4 0.0191(7) 0.0160(6) 0.0287(7) -0.0058(5) 0.0022(6) -0.0026(5)
    C5 0.0215(7) 0.0186(6) 0.0278(7) -0.0053(5) 0.0036(6) -0.0053(5)
    C6 0.0212(7) 0.0170(6) 0.0320(8) -0.0036(5) 0.0025(6) -0.0042(6)
    C7 0.0248(7) 0.0168(6) 0.0259(7) -0.0070(6) -0.0007(6) 0.0010(5)
    C8 0.0272(8) 0.0197(7) 0.0252(7) -0.0062(6) 0.0044(6) -0.0035(5)
    C9 0.0181(7) 0.0150(6) 0.0312(7) -0.0035(5) 0.0055(6) -0.0022(5)
    C10 0.0254(7) 0.0210(7) 0.0240(7) -0.0046(6) -0.0025(6) -0.0014(5)
    C11 0.0331(9) 0.0256(8) 0.0317(8) -0.0080(7) -0.0019(7) 0.0017(6)
    C12 0.0378(10) 0.0211(7) 0.0501(10) -0.0073(7) -0.0097(8) 0.0008(7)
    C13 0.0276(8) 0.0295(8) 0.0517(10) -0.0031(7) -0.0080(8) -0.0139(7)
    C14 0.0322(9) 0.0449(10) 0.0327(9) -0.0066(8) 0.0051(7) -0.0129(7)
    C15 0.0352(9) 0.0282(8) 0.0282(8) -0.0066(7) 0.0009(7) 0.0013(6)
    C16 0.0311(9) 0.0295(8) 0.0319(8) -0.0084(7) -0.0042(7) -0.0027(6)
    C17 0.0407(11) 0.0384(10) 0.0896(16) 0.0010(9) -0.0060(11) -0.0315(10)
_geom_special_details
;
All e.s.d.'s (except the e.s.d. in the dihedral angle between two l.s. planes)
are estimated using the full covariance matrix. The cell e.s.d.'s are taken
into account individually in the estimation of e.s.d.'s in distances, angles
and torsion angles; correlations between e.s.d.'s in cell parameters are only
used when they are defined by crystal symmetry. An approximate (isotropic)
treatment of cell e.s.d.'s is used for estimating e.s.d.'s involving l.s.
planes.
;
loop_
    _geom_bond_atom_site_label_1
    _geom_bond_atom_site_label_2
    _geom_bond_site_symmetry_2
    _geom_bond_distance
    _geom_bond_publ_flag
    S1 O5 . 1.4215(11) ?
    S1 O4 . 1.4219(11) ?
    S1 O2 . 1.6097(11) ?
    S1 C10 . 1.7485(15) ?
    O1 C9 . 1.3710(16) ?
    O1 C1 . 1.3817(18) ?
    O2 C7 . 1.4104(16) ?
    O3 C1 . 1.2119(18) ?
    C1 C2 . 1.446(2) ?
    C2 C3 . 1.348(2) ?
    C2 H2 . 0.9500 ?
    C3 C4 . 1.4521(19) ?
    C3 C16 . 1.499(2) ?
    C4 C9 . 1.3983(19) ?
    C4 C5 . 1.4028(19) ?
    C5 C6 . 1.3782(19) ?
    C5 H5 . 0.9500 ?
    C6 C7 . 1.3868(19) ?
    C6 H6 . 0.9500 ?
    C7 C8 . 1.379(2) ?
    C8 C9 . 1.3824(19) ?
    C8 H8 . 0.9500 ?
    C10 C11 . 1.384(2) ?
    C10 C15 . 1.387(2) ?
    C11 C12 . 1.386(2) ?
    C11 H11 . 0.9500 ?
    C12 C13 . 1.386(2) ?
    C12 H12 . 0.9500 ?
    C13 C14 . 1.389(2) ?
    C13 C17 . 1.507(2) ?
    C14 C15 . 1.379(2) ?
    C14 H14 . 0.9500 ?
    C15 H15 . 0.9500 ?
    C16 H16A . 0.9800 ?
    C16 H16B . 0.9800 ?
    C16 H16C . 0.9800 ?
    C17 H17A . 0.9800 ?
    C17 H17B . 0.9800 ?
    C17 H17C . 0.9800 ?
loop_
    _geom_angle_atom_site_label_1
    _geom_angle_atom_site_label_2
    _geom_angle_atom_site_label_3
    _geom_angle_site_symmetry_1
    _geom_angle_site_symmetry_3
    _geom_angle
    _geom_angle_publ_flag
    O5 S1 O4 . . 120.25(8) ?
    O5 S1 O2 . . 103.06(6) ?
    O4 S1 O2 . . 109.02(6) ?
    O5 S1 C10 . . 110.90(7) ?
    O4 S1 C10 . . 109.26(7) ?
    O2 S1 C10 . . 102.75(6) ?
    C9 O1 C1 . . 121.11(12) ?
    C7 O2 S1 . . 117.90(8) ?
    O3 C1 O1 . . 116.22(14) ?
    O3 C1 C2 . . 126.26(15) ?
    O1 C1 C2 . . 117.51(13) ?
    C3 C2 C1 . . 122.73(14) ?
    C3 C2 H2 . . 118.6 ?
    C1 C2 H2 . . 118.6 ?
    C2 C3 C4 . . 118.39(13) ?
    C2 C3 C16 . . 121.80(14) ?
    C4 C3 C16 . . 119.79(13) ?
    C9 C4 C5 . . 117.80(13) ?
    C9 C4 C3 . . 118.45(13) ?
    C5 C4 C3 . . 123.74(13) ?
    C6 C5 C4 . . 121.12(13) ?
    C6 C5 H5 . . 119.4 ?
    C4 C5 H5 . . 119.4 ?
    C5 C6 C7 . . 118.61(13) ?
    C5 C6 H6 . . 120.7 ?
    C7 C6 H6 . . 120.7 ?
    C8 C7 C6 . . 122.58(13) ?
    C8 C7 O2 . . 118.74(12) ?
    C6 C7 O2 . . 118.60(13) ?
    C7 C8 C9 . . 117.65(13) ?
    C7 C8 H8 . . 121.2 ?
    C9 C8 H8 . . 121.2 ?
    O1 C9 C8 . . 116.05(12) ?
    O1 C9 C4 . . 121.76(13) ?
    C8 C9 C4 . . 122.18(13) ?
    C11 C10 C15 . . 121.11(14) ?
    C11 C10 S1 . . 119.45(12) ?
    C15 C10 S1 . . 119.43(11) ?
    C10 C11 C12 . . 118.67(15) ?
    C10 C11 H11 . . 120.7 ?
    C12 C11 H11 . . 120.7 ?
    C11 C12 C13 . . 121.42(15) ?
    C11 C12 H12 . . 119.3 ?
    C13 C12 H12 . . 119.3 ?
    C12 C13 C14 . . 118.46(15) ?
    C12 C13 C17 . . 120.29(17) ?
    C14 C13 C17 . . 121.25(17) ?
    C15 C14 C13 . . 121.24(16) ?
    C15 C14 H14 . . 119.4 ?
    C13 C14 H14 . . 119.4 ?
    C14 C15 C10 . . 119.03(15) ?
    C14 C15 H15 . . 120.5 ?
    C10 C15 H15 . . 120.5 ?
    C3 C16 H16A . . 109.5 ?
    C3 C16 H16B . . 109.5 ?
    H16A C16 H16B . . 109.5 ?
    C3 C16 H16C . . 109.5 ?
    H16A C16 H16C . . 109.5 ?
    H16B C16 H16C . . 109.5 ?
    C13 C17 H17A . . 109.5 ?
    C13 C17 H17B . . 109.5 ?
    H17A C17 H17B . . 109.5 ?
    C13 C17 H17C . . 109.5 ?
    H17A C17 H17C . . 109.5 ?
    H17B C17 H17C . . 109.5 ?
loop_
    _geom_torsion_atom_site_label_1
    _geom_torsion_atom_site_label_2
    _geom_torsion_atom_site_label_3
    _geom_torsion_atom_site_label_4
    _geom_torsion_site_symmetry_1
    _geom_torsion_site_symmetry_2
    _geom_torsion_site_symmetry_3
    _geom_torsion_site_symmetry_4
    _geom_torsion
    _geom_torsion_publ_flag
    O5 S1 O2 C7 . . . . 167.92(10) ?
    O4 S1 O2 C7 . . . . 39.08(11) ?
    C10 S1 O2 C7 . . . . -76.75(11) ?
    C9 O1 C1 O3 . . . . -179.83(12) ?
    C9 O1 C1 C2 . . . . 1.12(19) ?
    O3 C1 C2 C3 . . . . -179.45(15) ?
    O1 C1 C2 C3 . . . . -0.5(2) ?
    C1 C2 C3 C4 . . . . -1.3(2) ?
    C1 C2 C3 C16 . . . . 176.97(13) ?
    C2 C3 C4 C9 . . . . 2.54(19) ?
    C16 C3 C4 C9 . . . . -175.78(13) ?
    C2 C3 C4 C5 . . . . -178.39(13) ?
    C16 C3 C4 C5 . . . . 3.3(2) ?
    C9 C4 C5 C6 . . . . 1.5(2) ?
    C3 C4 C5 C6 . . . . -177.61(13) ?
    C4 C5 C6 C7 . . . . 0.8(2) ?
    C5 C6 C7 C8 . . . . -2.3(2) ?
    C5 C6 C7 O2 . . . . -178.95(12) ?
    S1 O2 C7 C8 . . . . 92.71(14) ?
    S1 O2 C7 C6 . . . . -90.55(13) ?
    C6 C7 C8 C9 . . . . 1.5(2) ?
    O2 C7 C8 C9 . . . . 178.07(12) ?
    C1 O1 C9 C8 . . . . -178.66(12) ?
    C1 O1 C9 C4 . . . . 0.17(19) ?
    C7 C8 C9 O1 . . . . 179.78(12) ?
    C7 C8 C9 C4 . . . . 1.0(2) ?
    C5 C4 C9 O1 . . . . 178.86(12) ?
    C3 C4 C9 O1 . . . . -2.0(2) ?
    C5 C4 C9 C8 . . . . -2.4(2) ?
    C3 C4 C9 C8 . . . . 176.75(12) ?
    O5 S1 C10 C11 . . . . -135.28(13) ?
    O4 S1 C10 C11 . . . . -0.47(14) ?
    O2 S1 C10 C11 . . . . 115.18(12) ?
    O5 S1 C10 C15 . . . . 45.99(14) ?
    O4 S1 C10 C15 . . . . -179.20(12) ?
    O2 S1 C10 C15 . . . . -63.55(13) ?
    C15 C10 C11 C12 . . . . 1.2(2) ?
    S1 C10 C11 C12 . . . . -177.49(12) ?
    C10 C11 C12 C13 . . . . 1.1(2) ?
    C11 C12 C13 C14 . . . . -2.6(2) ?
    C11 C12 C13 C17 . . . . 176.63(15) ?
    C12 C13 C14 C15 . . . . 1.8(2) ?
    C17 C13 C14 C15 . . . . -177.42(16) ?
    C13 C14 C15 C10 . . . . 0.4(2) ?
    C11 C10 C15 C14 . . . . -2.0(2) ?
    S1 C10 C15 C14 . . . . 176.72(12) ?
loop_
    _geom_hbond_atom_site_label_D
    _geom_hbond_atom_site_label_H
    _geom_hbond_atom_site_label_A
    _geom_hbond_site_symmetry_A
    _geom_hbond_distance_DH
    _geom_hbond_distance_HA
    _geom_hbond_distance_DA
    _geom_hbond_angle_DHA
    C5 H5 O4 2_576 0.95 2.50 3.447(2) 176
    C6 H6 O3 1_465 0.95 2.49 3.380(2) 156
    C11 H11 O3 1_455 0.95 2.50 3.355(2) 150
    C12 H12 O2 1_545 0.95 2.58 3.506(2) 165
    C15 H15 O5 2_575 0.95 2.41 3.284(2) 152
data_global
_journal_date_recd_electronic     2012-02-06
_journal_date_accepted     2012-03-21
_journal_name_full     'Acta Crystallographica, Section E'
_journal_year     2012
_journal_volume     68
_journal_issue      4
_journal_page_first     o1191
_journal_page_last     o1191
_journal_paper_category     QO
_journal_paper_doi     10.1107/S1600536812012238
_journal_coeditor_code     FY2046
_publ_contact_author_name     'Jian-Xin Yang'
_publ_contact_author_address
;
Institute of Materials and Chemical Engineering
HaiNan University
Haikou 570228
People's Republic of China
;
_publ_contact_author_email     yangjxmail@sohu.com
_publ_contact_author_fax     ?
_publ_contact_author_phone     ?
_publ_section_title
;
4-Methyl-2-oxo-2<i>H</i>-chromen-7-yl 4-methylbenzenesulfonate
;
loop_
    _publ_author_name
    _publ_author_footnote
    _publ_author_address
    'Yang, Jian-Xin' .
;
Institute of Materials and Chemical Engineering
Hainan University
Haikou 570228
People's Republic of China
;
    'Liu, Hong-Yan' .
;
School of Chemistry and Chemical Engineering
South China University of Technology
GuangZhou 510640
People's Republic of China
;
    'Wang, Xiang-Hui' .
;
Institute of Environmental Science and Engineering
Kunming University of Science and Technology
Kunming 650093
People's Republic of China
;
