# Supplementary material for: 4-Methyl-2-oxo-2H-chromen-7-yl 4-methyl­benzene­sulfonate
Source: Acta Crystallogr Sect E Struct Rep Online. 2012 Mar 28;68(Pt 4):o1191. doi: 10.1107/S1600536812012238 (PMC3344128; doi:10.1107/S1600536812012238)
Supplement: Supplementary file 2 [file e-68-o1191-Isup2.hkl]

# 
# h,k,l, Fc-squared, Fo-squared, sigma(Fo-squared) and status flag 
# 
data_I
_shelx_title ' Y2960 in P-1' 
_shelx_refln_list_code          4 
_shelx_F_calc_maximum      108.59 
_exptl_crystal_F_000       344.00 
_reflns_d_resolution_high  0.7104 
 
loop_ 
 _symmetry_equiv_pos_as_xyz 
 'x, y, z' 
 '-x, -y, -z' 
 
_cell_length_a     7.5582 
_cell_length_b     8.0235 
_cell_length_c    13.3361 
_cell_angle_alpha  88.648 
_cell_angle_beta   87.420 
_cell_angle_gamma  74.341 
 
_shelx_F_squared_multiplier     1.000 
 
loop_ 
 _refln_index_h 
 _refln_index_k 
 _refln_index_l 
 _refln_F_squared_calc 
 _refln_F_squared_meas 
 _refln_F_squared_sigma 
 _refln_observed_status 
   1   0   0     1224.85      926.96     13.33 o 
   2   0   0        7.80       10.92      1.00 o 
   3   0   0      703.74      767.35     40.13 o 
   4   0   0      175.38      169.96     14.72 o 
   5   0   0      171.72      180.55      8.43 o 
   6   0   0       24.45       26.09      4.29 o 
   7   0   0       23.62       21.74      5.00 o 
   8   0   0        8.44        5.51      2.71 o 
   9   0   0       70.29       67.84     11.59 o 
  10   0   0      117.63       95.63     13.74 o 
  -9   1   0       27.31       22.73      7.48 o 
  -8   1   0       81.02       79.58      8.82 o 
  -7   1   0        5.88        6.27      2.65 o 
  -6   1   0       55.59       57.04      7.35 o 
  -5   1   0        2.44        2.52      1.25 o 
  -4   1   0        0.07        2.36      1.75 o 
  -3   1   0      448.59      522.13     13.44 o 
  -2   1   0       63.37       47.34      1.70 o 
  -1   1   0     1098.95     1017.02      7.84 o 
   1   1   0      669.98      645.57      5.18 o 
   2   1   0      540.85      513.07     11.80 o 
   3   1   0      505.39      478.38     30.26 o 
   4   1   0      477.07      476.18     30.77 o 
   5   1   0        3.16        2.68      1.24 o 
   6   1   0        0.21        2.15      2.09 o 
   7   1   0       13.20       19.14      5.01 o 
   8   1   0      113.39      117.29      9.62 o 
   9   1   0       47.46       41.46      6.10 o 
  10   1   0        0.24        3.85      3.40 o 
  -9   2   0        1.76        2.00      2.40 o 
  -8   2   0        6.56        6.31      2.86 o 
  -7   2   0       57.90       59.92      6.70 o 
  -6   2   0        0.53        0.64      1.44 o 
  -5   2   0       30.96       43.89     16.24 o 
  -4   2   0      343.74      374.57     18.91 o 
  -3   2   0      890.59      903.58     13.01 o 
  -2   2   0        0.13        2.32      1.05 o 
  -1   2   0     2338.52     2391.56     30.13 o 
   0   2   0      728.02      698.76     13.82 o 
   1   2   0     7879.35     7992.03    107.78 o 
   2   2   0    10524.63    10578.69    260.32 o 
   3   2   0     1275.91     1275.03     39.25 o 
   4   2   0      395.72      414.77     12.27 o 
   5   2   0      117.57       79.88      6.93 o 
   6   2   0      213.24      212.63     12.71 o 
   7   2   0       23.38       22.20      3.32 o 
   8   2   0        3.45        2.03      1.60 o 
   9   2   0        3.47        4.48      2.32 o 
  10   2   0        0.85        1.90      2.47 o 
  -9   3   0        5.69        5.48      3.29 o 
  -8   3   0       10.96       13.24      4.50 o 
  -7   3   0      132.95      122.84     10.27 o 
  -6   3   0      215.01      258.15     78.84 o 
  -5   3   0        0.30        1.77      1.29 o 
  -4   3   0        0.06        1.05      1.18 o 
  -3   3   0        0.25        1.13      1.18 o 
  -2   3   0       21.37       26.86      2.62 o 
  -1   3   0      772.33      842.31     14.56 o 
   0   3   0      112.90      119.96      3.25 o 
   1   3   0       29.63       34.62      3.69 o 
   2   3   0        2.71        8.00      1.21 o 
   3   3   0     2097.96     2299.29     35.29 o 
   4   3   0      704.28      707.41     12.49 o 
   5   3   0       64.67       61.27      4.47 o 
   6   3   0        9.46        7.64      1.98 o 
   7   3   0        3.16        1.67      1.53 o 
   8   3   0       46.86       38.58      5.83 o 
   9   3   0       12.13       12.03      3.35 o 
  10   3   0       48.17       50.10      6.01 o 
  -8   4   0        2.83        2.60      2.67 o 
  -7   4   0       11.15       12.58      3.17 o 
  -6   4   0      101.75      101.14      7.12 o 
  -5   4   0      284.50      279.53     28.73 o 
  -4   4   0       26.27       33.15      4.25 o 
  -3   4   0       13.31        8.62      2.75 o 
  -2   4   0       10.85       12.35      2.55 o 
  -1   4   0     1690.15     1832.41     19.59 o 
   0   4   0       41.17       53.80      3.58 o 
   1   4   0       10.55        6.89      1.01 o 
   2   4   0       22.07       41.52      3.22 o 
   3   4   0     1278.05     1269.13     13.78 o 
   4   4   0        0.60        2.57      1.02 o 
   5   4   0      138.34      159.83      8.44 o 
   6   4   0        0.02        2.79      2.41 o 
   7   4   0        1.95        2.59      2.30 o 
   8   4   0       17.27       19.46      3.35 o 
   9   4   0       15.22       11.66      3.37 o 
  10   4   0        0.59        0.61      2.04 o 
  -7   5   0       39.81       46.16      8.88 o 
  -6   5   0       90.23       87.85      7.22 o 
  -5   5   0        0.68        2.61      2.14 o 
  -4   5   0      243.02      214.17     10.64 o 
  -3   5   0       43.42       45.06      4.91 o 
  -2   5   0      630.95      654.01     23.30 o 
  -1   5   0      736.68      766.28     22.59 o 
   0   5   0       43.04       42.98      3.56 o 
   1   5   0        2.44        2.80      0.41 o 
   2   5   0        0.69        1.82      1.43 o 
   3   5   0        7.80        6.26      2.34 o 
   4   5   0      858.97      845.69     22.88 o 
   5   5   0        1.34        3.55      1.78 o 
   6   5   0       54.04       54.46      7.85 o 
   7   5   0       42.74       44.39      4.83 o 
   8   5   0      164.66      190.63     10.61 o 
   9   5   0       73.80       72.88      8.99 o 
  10   5   0       34.10       31.36      5.08 o 
  -7   6   0       52.08       54.78     20.51 o 
  -6   6   0       56.96       44.17      5.50 o 
  -5   6   0       14.58       10.19      3.04 o 
  -4   6   0        1.16        3.60      2.25 o 
  -3   6   0      482.63      476.78     24.22 o 
  -2   6   0      118.13      132.95     10.41 o 
  -1   6   0       29.91       34.46      3.62 o 
   0   6   0      662.81      695.51     34.04 o 
   1   6   0      111.38      116.10      6.70 o 
   2   6   0        1.81        3.69      2.04 o 
   3   6   0        2.58        2.07      1.91 o 
   4   6   0       95.66       95.51      8.27 o 
   5   6   0       37.08       38.40      5.91 o 
   6   6   0        6.03        5.73      3.52 o 
   7   6   0       52.03       53.51      5.37 o 
   8   6   0        7.03        4.97      2.58 o 
   9   6   0        2.50        5.02      3.05 o 
  10   6   0        1.85        2.37      2.63 o 
  -6   7   0        4.06        3.89      2.73 o 
  -5   7   0       32.11       35.20      4.96 o 
  -4   7   0      191.48      187.37      9.67 o 
  -3   7   0      308.27      307.40     12.19 o 
  -2   7   0       73.42       85.02      8.26 o 
  -1   7   0       48.10       49.90      4.47 o 
   0   7   0       62.96       56.71      3.87 o 
   1   7   0      539.42      578.02     20.60 o 
   2   7   0      211.86      202.21      9.89 o 
   3   7   0        2.85        3.06      2.14 o 
   4   7   0        0.03        2.13      2.01 o 
   5   7   0        3.84        5.10      2.23 o 
   6   7   0      183.18      183.94     12.52 o 
   7   7   0      132.78      130.61     11.42 o 
   8   7   0       23.16       17.63      5.14 o 
   9   7   0        2.15        0.31      2.46 o 
  -5   8   0        5.65        6.25      4.51 o 
  -4   8   0      128.00      131.46     12.78 o 
  -3   8   0      247.65      258.44     25.11 o 
  -2   8   0      303.83      284.20     11.65 o 
  -1   8   0       35.86       34.55      6.74 o 
   0   8   0       11.36       11.48      3.12 o 
   1   8   0       20.63       23.22      3.94 o 
   2   8   0      335.30      352.61     18.97 o 
   3   8   0        0.48        1.01      1.86 o 
   4   8   0       19.70       17.24      3.64 o 
   5   8   0        1.15        1.75      2.21 o 
   6   8   0       32.53       30.96      6.65 o 
   7   8   0        7.05        5.96      3.30 o 
   8   8   0       23.57       17.25      5.49 o 
   9   8   0        0.16        1.52      2.00 o 
  -3   9   0        3.31        5.15      5.17 o 
  -2   9   0       13.92       14.75      3.61 o 
  -1   9   0       10.02        5.86      2.97 o 
   0   9   0       29.83       29.50      4.49 o 
   1   9   0       42.59       49.96      5.79 o 
   2   9   0       42.94       42.88      9.03 o 
   3   9   0      127.27      136.82      8.69 o 
   4   9   0        6.72        6.70      2.49 o 
   5   9   0        3.43        2.99      2.28 o 
   6   9   0        3.50        3.91      2.77 o 
   7   9   0        1.61        2.93      3.24 o 
   8   9   0       18.91       17.76      5.01 o 
  -2  10   0        0.21        0.28      3.17 o 
  -1  10   0       30.67       27.11      6.81 o 
   0  10   0      412.23      413.63     25.03 o 
   1  10   0       32.23       31.39      4.87 o 
   2  10   0       36.91       32.87      8.30 o 
   3  10   0        3.64        3.35      2.47 o 
   4  10   0       54.88       58.22      6.42 o 
   5  10   0        0.08        2.89      2.64 o 
   6  10   0        4.48        4.56      2.96 o 
   7  10   0        9.63       10.82      4.96 o 
   1  11   0       35.72       42.10     10.33 o 
   2  11   0       30.01       34.25      8.82 o 
   3  11   0       12.12       14.56      6.03 o 
   4  11   0       14.60       10.44      3.26 o 
   5  11   0       26.94       18.70      5.11 o 
  -4 -11   1       13.82        9.40      5.91 o 
  -3 -11   1        8.82        9.26      5.39 o 
  -2 -11   1        3.71        5.13      4.63 o 
  -1 -11   1        2.07        3.41      5.17 o 
  -7 -10   1       32.40       24.71      5.20 o 
  -6 -10   1       22.66       22.82      6.50 o 
  -5 -10   1       75.17       76.08      7.20 o 
  -4 -10   1       10.42        8.32      5.14 o 
  -3 -10   1       59.66       59.00      6.31 o 
  -2 -10   1        1.67        2.11      3.63 o 
  -1 -10   1       52.72       51.97      9.29 o 
   0 -10   1        8.14        7.03      4.79 o 
   1 -10   1        1.43        1.97      3.95 o 
   2 -10   1        0.57        2.85      4.96 o 
  -8  -9   1       15.76       15.44      5.81 o 
  -7  -9   1      282.64      294.00     14.08 o 
  -6  -9   1       12.90        9.65      4.31 o 
  -5  -9   1        0.35        1.40      1.95 o 
  -4  -9   1        6.38        7.92      4.12 o 
  -3  -9   1       23.07       21.40      3.73 o 
  -2  -9   1        6.44        5.98      2.42 o 
  -1  -9   1       15.81       16.06      3.51 o 
   0  -9   1       89.41       89.99      7.04 o 
   1  -9   1        0.94        1.45      1.98 o 
   3  -9   1       75.15       75.73     10.42 o 
  -9  -8   1       12.38        7.91      3.86 o 
  -8  -8   1       43.90       43.78      7.37 o 
  -7  -8   1       19.93       10.81      3.85 o 
  -6  -8   1      136.04      128.82     11.16 o 
  -5  -8   1        0.82        1.21      1.99 o 
  -4  -8   1        1.29        2.19      2.00 o 
  -3  -8   1      191.53      204.69     12.62 o 
  -2  -8   1      115.04      116.50     16.17 o 
  -1  -8   1       58.21       65.02      5.62 o 
   0  -8   1      102.55      105.79      6.76 o 
   1  -8   1       18.58       20.56      3.45 o 
   2  -8   1       51.23       46.61      5.42 o 
   3  -8   1        2.30        0.78      1.62 o 
   4  -8   1        3.87        3.75      3.75 o 
   5  -8   1       18.84       17.03      6.52 o 
  -9  -7   1        0.58        1.58      2.87 o 
  -8  -7   1        3.90        5.11      3.12 o 
  -7  -7   1        3.95        4.36      2.39 o 
  -6  -7   1       53.76       53.63      6.98 o 
  -5  -7   1      390.98      405.96     21.42 o 
  -4  -7   1      172.49      174.12      9.41 o 
  -3  -7   1      136.61      144.37      7.99 o 
  -2  -7   1      383.43      393.91     15.19 o 
  -1  -7   1      194.67      221.25     12.37 o 
   0  -7   1       38.62       32.18      2.82 o 
   1  -7   1        5.06        3.01      1.63 o 
   2  -7   1      258.71      253.25     11.73 o 
   3  -7   1       11.21       13.27      3.21 o 
   4  -7   1        3.33        3.19      2.04 o 
   5  -7   1       48.36       51.94      5.94 o 
   6  -7   1       13.11       12.84      6.04 o 
 -10  -6   1       13.78       13.84      4.06 o 
  -9  -6   1       99.73       95.86     10.72 o 
  -8  -6   1        2.43        4.75      2.67 o 
  -7  -6   1       15.35       13.86      3.74 o 
  -6  -6   1      169.47      169.65     10.97 o 
  -5  -6   1      288.11      278.54     20.95 o 
  -4  -6   1      421.30      455.72     16.50 o 
  -3  -6   1       76.90       84.16      7.35 o 
  -2  -6   1      198.78      204.83      9.61 o 
  -1  -6   1       41.39       46.91      3.01 o 
   0  -6   1      655.41      652.17     20.54 o 
   1  -6   1      440.87      413.86     14.96 o 
   2  -6   1        0.01        0.06      1.29 o 
   3  -6   1      236.51      238.74     18.70 o 
   4  -6   1      140.94      138.53      7.75 o 
   5  -6   1       55.43       55.10      7.13 o 
   6  -6   1       10.28        8.33      2.62 o 
   7  -6   1       14.73       14.62      9.05 o 
 -10  -5   1        0.22       -0.04      1.67 o 
  -9  -5   1       19.01       17.11      4.08 o 
  -8  -5   1      114.97      115.59      8.31 o 
  -7  -5   1       20.27       19.04      3.46 o 
  -6  -5   1       35.16       39.29      4.66 o 
  -5  -5   1       66.60       58.77      6.42 o 
  -4  -5   1      421.82      406.37     12.08 o 
  -3  -5   1       35.40       38.00      4.51 o 
  -2  -5   1       22.90       15.03      2.28 o 
  -1  -5   1        0.92        1.34      0.47 o 
   0  -5   1      201.66      222.03      8.84 o 
   1  -5   1      343.49      337.28     12.78 o 
   2  -5   1      633.40      611.64     21.83 o 
   3  -5   1      271.82      261.98     11.30 o 
   4  -5   1        4.56        6.45      2.32 o 
   5  -5   1       44.29       47.66      4.95 o 
   6  -5   1        1.76        2.32      2.23 o 
   7  -5   1       17.23       13.29      4.94 o 
 -10  -4   1        8.32        5.52      2.64 o 
  -9  -4   1       30.41       30.81      5.06 o 
  -8  -4   1       16.08       14.21      3.19 o 
  -7  -4   1      115.62      122.61      8.43 o 
  -6  -4   1       31.44       34.61      4.55 o 
  -5  -4   1        0.45        1.98      1.56 o 
  -4  -4   1      641.61      623.42     29.30 o 
  -3  -4   1     5137.66     5470.64     60.58 o 
  -2  -4   1       69.42       80.08      4.28 o 
  -1  -4   1       13.98       17.96      1.31 o 
   0  -4   1      225.85      245.60      6.66 o 
   1  -4   1      204.77      196.09      6.18 o 
   2  -4   1      773.51      777.44     22.40 o 
   3  -4   1      810.75      814.73     27.60 o 
   4  -4   1      398.73      380.73     20.11 o 
   5  -4   1       52.72       42.15      4.12 o 
   6  -4   1       30.74       30.82      4.26 o 
   7  -4   1        2.12        2.78      4.49 o 
   8  -4   1       25.26       31.71      6.30 o 
 -10  -3   1        3.93        2.81      2.97 o 
  -9  -3   1       35.24       35.47      5.18 o 
  -8  -3   1       43.47       46.67      4.96 o 
  -7  -3   1      228.60      223.56     10.42 o 
  -6  -3   1        0.57        1.24      1.26 o 
  -5  -3   1       17.33       15.96      3.18 o 
  -4  -3   1       34.17       29.68      3.94 o 
  -3  -3   1      128.96      131.77      3.79 o 
  -2  -3   1      530.08      497.54     20.66 o 
  -1  -3   1       54.74       65.10      2.42 o 
   0  -3   1      421.28      396.75      9.34 o 
   1  -3   1      413.97      383.87     10.70 o 
   2  -3   1       33.00       23.72      2.49 o 
   3  -3   1      457.87      452.18     14.50 o 
   4  -3   1       44.57       57.81      4.42 o 
   5  -3   1       14.61        9.66      2.33 o 
   6  -3   1        8.31        9.34      3.33 o 
   7  -3   1       91.85       88.56      8.87 o 
   8  -3   1       73.87       72.99      9.75 o 
   9  -3   1        2.13        2.64      2.97 o 
 -10  -2   1       65.48       70.52      7.53 o 
  -9  -2   1        5.59        3.91      2.74 o 
  -8  -2   1        2.86        2.15      1.79 o 
  -7  -2   1      101.36       96.85      7.68 o 
  -6  -2   1       26.06       23.06      3.30 o 
  -5  -2   1       88.36       88.55      4.96 o 
  -4  -2   1       49.80       52.08      7.34 o 
  -3  -2   1      145.73      142.64      5.95 o 
  -2  -2   1     6939.55     7105.02     56.04 o 
  -1  -2   1     7672.76     7297.02    182.94 o 
   0  -2   1     1969.98     1906.63     43.00 o 
   1  -2   1      649.55      632.47     11.10 o 
   2  -2   1       84.59       87.38      3.49 o 
   3  -2   1       23.98       35.36      5.24 o 
   4  -2   1      383.45      355.08     18.09 o 
   5  -2   1      215.11      216.60     13.52 o 
   6  -2   1      232.53      217.54     15.55 o 
   7  -2   1       60.58       57.77      8.15 o 
   8  -2   1       19.92       21.09      4.81 o 
   9  -2   1       25.53       29.72      5.66 o 
 -10  -1   1       50.65       44.76      9.06 o 
  -9  -1   1       41.49       46.02      8.20 o 
  -8  -1   1        8.84        5.53      2.87 o 
  -7  -1   1       18.07       19.05      4.22 o 
  -6  -1   1        2.97        3.55      2.06 o 
  -5  -1   1      651.50      677.23     88.02 o 
  -4  -1   1      290.47      281.74      7.31 o 
  -3  -1   1      474.33      439.89     16.21 o 
  -2  -1   1      108.53       95.40      3.17 o 
  -1  -1   1      860.52      831.64      5.55 o 
   0  -1   1     1840.23     1755.93     26.72 o 
   1  -1   1      239.76      210.04      6.33 o 
   2  -1   1      209.51      217.41      6.37 o 
   3  -1   1       86.95       75.85      3.91 o 
   4  -1   1        5.75        2.91      1.21 o 
   5  -1   1       20.48       14.27      4.96 o 
   6  -1   1       84.26       84.42      9.15 o 
   7  -1   1      145.82      156.80     13.50 o 
   8  -1   1       67.12       68.35      7.38 o 
   9  -1   1       62.72       61.82      8.49 o 
 -10   0   1       13.21        9.49      8.79 o 
  -9   0   1       12.46        7.92      2.91 o 
  -8   0   1        9.28        8.16      3.09 o 
  -7   0   1       65.80       63.69      9.29 o 
  -6   0   1       22.04       18.46      3.21 o 
  -5   0   1      116.23      118.66      5.89 o 
  -4   0   1      417.19      442.98      9.32 o 
  -3   0   1        0.08        1.51      0.72 o 
  -2   0   1      220.55      245.78      8.29 o 
  -1   0   1     4539.44     4332.26     65.50 o 
   1   0   1     1862.18     1911.17     16.19 o 
   2   0   1        1.93        1.34      0.43 o 
   4   0   1       38.37       38.65      4.75 o 
   5   0   1       20.46       17.60      4.19 o 
   6   0   1       30.74       30.34      4.39 o 
   7   0   1       10.02       14.34      5.55 o 
   8   0   1        4.63        4.31      3.35 o 
   9   0   1        6.10        5.57      2.94 o 
  10   0   1       33.36       29.48      7.70 o 
  -9   1   1       12.24       12.89      3.82 o 
  -8   1   1      187.90      197.49     12.80 o 
  -7   1   1      557.51      612.52     21.96 o 
  -6   1   1       34.22       36.06      4.56 o 
  -5   1   1       91.38       94.08      8.67 o 
  -4   1   1      608.56      610.73     14.68 o 
  -3   1   1       86.77       88.37      4.20 o 
  -2   1   1      118.46      112.98      2.89 o 
  -1   1   1      792.26      728.39      8.55 o 
   0   1   1     2010.57     2034.32     17.71 o 
   1   1   1       79.09       69.41      3.00 o 
   2   1   1     3836.38     3762.19     87.92 o 
   3   1   1     1001.88      962.07     19.26 o 
   4   1   1      152.44      152.00     11.78 o 
   5   1   1       44.90       45.64      4.62 o 
   6   1   1        4.83        6.73      2.27 o 
   7   1   1       23.20       20.34      3.64 o 
   8   1   1       68.03       70.09      5.84 o 
   9   1   1       13.80       12.80      3.20 o 
  10   1   1       20.72       23.20      4.77 o 
  -9   2   1        7.43        9.67      5.61 o 
  -8   2   1        8.20       10.20      3.29 o 
  -7   2   1       11.03       10.88      3.32 o 
  -6   2   1       80.27       73.20      5.27 o 
  -5   2   1        2.84        3.18      1.66 o 
  -4   2   1       72.41       71.15      6.13 o 
  -3   2   1     1178.98     1309.32     33.64 o 
  -2   2   1      150.70      135.34      6.28 o 
  -1   2   1      761.11      706.31     21.84 o 
   0   2   1     1363.63     1306.98      9.94 o 
   1   2   1       45.28       38.17      1.28 o 
   2   2   1     1551.90     1475.17     15.50 o 
   3   2   1      261.41      280.55      8.99 o 
   4   2   1      113.51      113.49      9.80 o 
   5   2   1      192.36      182.22      9.99 o 
   6   2   1      109.24      109.00      8.55 o 
   7   2   1        2.75        3.93      1.85 o 
   8   2   1       53.55       59.11      6.11 o 
   9   2   1       46.77       38.25      5.01 o 
  10   2   1       13.73       13.57      4.15 o 
  -9   3   1        3.58        2.34      2.15 o 
  -8   3   1        1.31        2.53      2.00 o 
  -7   3   1       47.03       54.88      5.52 o 
  -6   3   1      113.01      128.92     32.91 o 
  -5   3   1      119.39      116.86      9.22 o 
  -4   3   1       39.39       33.79      3.42 o 
  -3   3   1      166.74      157.58      7.13 o 
  -2   3   1     2299.72     2441.94     96.21 o 
  -1   3   1     1263.53     1275.64     17.98 o 
   0   3   1      998.97     1001.85     19.24 o 
   1   3   1      119.25      102.60      2.07 o 
   2   3   1     2126.49     2066.81     63.10 o 
   3   3   1       84.57       84.45      6.27 o 
   4   3   1        0.14        1.08      1.56 o 
   5   3   1       56.64       65.17      4.58 o 
   6   3   1        6.75        6.73      2.21 o 
   7   3   1       43.24       44.09      4.32 o 
   8   3   1       43.78       45.15      4.87 o 
   9   3   1       19.55       20.38      4.57 o 
  10   3   1       44.97       43.29      6.11 o 
  -8   4   1        0.04        0.11      2.14 o 
  -7   4   1        0.16        2.56      2.25 o 
  -6   4   1       42.43       39.92      4.57 o 
  -5   4   1        7.34        4.41      1.74 o 
  -4   4   1      179.46      156.13      8.28 o 
  -3   4   1       84.33       82.73      5.10 o 
  -2   4   1       28.91       23.64      5.58 o 
  -1   4   1     1749.84     1897.57     32.97 o 
   0   4   1      171.85      166.62      7.26 o 
   1   4   1       46.14       48.06      1.76 o 
   2   4   1       60.59       67.37      4.86 o 
   3   4   1      187.32      165.30     13.24 o 
   4   4   1     1323.08     1423.32     42.75 o 
   5   4   1      454.34      484.07     18.35 o 
   6   4   1       40.34       39.91      4.97 o 
   7   4   1       16.35       18.71      3.26 o 
   8   4   1       10.99       12.67      2.95 o 
   9   4   1        6.04        4.89      2.46 o 
  10   4   1      112.97      115.93     11.46 o 
  -7   5   1        1.89        2.38      2.50 o 
  -6   5   1        2.84        1.91      1.97 o 
  -5   5   1       31.66       37.01      4.36 o 
  -4   5   1      297.04      278.47     12.65 o 
  -3   5   1      157.64      162.85      8.75 o 
  -2   5   1        1.63        1.90      2.72 o 
  -1   5   1       23.72       24.88      4.16 o 
   0   5   1       17.64       27.32      3.47 o 
   1   5   1       38.10       38.93      4.89 o 
   2   5   1      291.58      294.58      9.62 o 
   3   5   1      129.88      143.92      6.72 o 
   4   5   1        7.07       11.14      1.73 o 
   5   5   1        4.02        4.21      1.71 o 
   6   5   1       74.90       69.65      6.39 o 
   7   5   1       41.75       41.30      7.06 o 
   8   5   1        0.71        2.53      2.62 o 
   9   5   1       20.48       16.09      3.42 o 
  10   5   1        1.21        2.25      2.41 o 
  -7   6   1       14.23       12.68      5.36 o 
  -6   6   1        4.26        2.68      2.44 o 
  -5   6   1       18.70       19.00      3.65 o 
  -4   6   1        2.28        5.29      2.26 o 
  -3   6   1      375.18      368.67     22.72 o 
  -2   6   1        6.36        3.11      1.69 o 
  -1   6   1       11.48       11.03      2.31 o 
   0   6   1      150.36      140.15      6.92 o 
   1   6   1     1557.58     1419.45     27.25 o 
   2   6   1      167.51      160.85      8.49 o 
   3   6   1      151.70      137.85     14.47 o 
   4   6   1      261.85      269.89     13.39 o 
   5   6   1       82.41       66.28      6.74 o 
   6   6   1        0.10        3.19      2.06 o 
   7   6   1       35.36       37.49      6.87 o 
   8   6   1        0.91        1.57      2.45 o 
   9   6   1       21.53       17.92      4.02 o 
  10   6   1       77.53       68.23      8.66 o 
  -6   7   1       26.89       24.94      5.40 o 
  -5   7   1        4.18        2.91      2.07 o 
  -4   7   1       40.77       36.22      4.77 o 
  -3   7   1       16.02       12.82      3.02 o 
  -2   7   1       68.41       60.79      5.40 o 
  -1   7   1       86.42       75.42      7.53 o 
   0   7   1        7.97        9.52      2.44 o 
   1   7   1      207.39      217.23     10.62 o 
   2   7   1       20.18       22.16      3.34 o 
   3   7   1      151.02      155.27      9.91 o 
   4   7   1        3.73        4.79      2.61 o 
   5   7   1       60.01       56.60      7.38 o 
   6   7   1        8.68        4.95      2.65 o 
   7   7   1        0.05        1.32      1.31 o 
   8   7   1       26.21       22.11      5.38 o 
   9   7   1       57.21       54.49     10.65 o 
  -5   8   1       39.90       30.66      5.50 o 
  -4   8   1        9.06        3.14      2.52 o 
  -3   8   1       56.66       65.00      8.72 o 
  -2   8   1        0.84        2.37      2.53 o 
  -1   8   1      442.78      417.38     18.37 o 
   0   8   1       87.22       94.49     10.23 o 
   1   8   1       50.42       48.78      6.17 o 
   2   8   1       13.00       13.38      2.69 o 
   3   8   1       99.57       94.41     10.78 o 
   4   8   1       20.35       17.76      3.81 o 
   5   8   1        0.11        1.18      2.10 o 
   6   8   1       62.84       84.76     11.52 o 
   7   8   1      124.53      123.78     11.32 o 
   8   8   1       49.44       50.42      9.05 o 
   9   8   1        0.46        0.90      1.67 o 
  -3   9   1        6.30        2.40      2.45 o 
  -2   9   1       64.00       63.43      6.39 o 
  -1   9   1       19.13       20.35      3.93 o 
   0   9   1        3.51        2.73      2.17 o 
   1   9   1        1.33        3.22      2.72 o 
   2   9   1       40.98       37.63      4.83 o 
   3   9   1        0.25        2.10      2.46 o 
   4   9   1        0.43        1.91      2.17 o 
   5   9   1        3.94        4.90      2.75 o 
   6   9   1        6.22        2.61      2.92 o 
   7   9   1       32.33       36.05      7.49 o 
   8   9   1       26.40       23.05      6.21 o 
  -2  10   1        5.72        3.71      3.98 o 
  -1  10   1       15.84        9.20      3.28 o 
   0  10   1        4.91        3.57      3.07 o 
   1  10   1       59.82       64.24      6.83 o 
   2  10   1        7.16        8.95      3.32 o 
   3  10   1       22.00       22.17      4.33 o 
   4  10   1        5.50        4.47      2.76 o 
   5  10   1       15.04       13.77      5.23 o 
   6  10   1       10.70       10.01      3.63 o 
   7  10   1        7.92        7.17      3.72 o 
   1  11   1        6.22        4.47      4.21 o 
   2  11   1       22.89       19.77      7.63 o 
   3  11   1       31.01       31.97      5.62 o 
   4  11   1       10.82        8.73      3.42 o 
   5  11   1        0.00        2.52      2.38 o 
  -4 -11   2        1.98        3.01      4.85 o 
  -3 -11   2       21.11       27.94      8.51 o 
  -2 -11   2       34.16       35.27     10.04 o 
  -1 -11   2      179.84      215.74     28.99 o 
  -7 -10   2       22.67       18.68      4.43 o 
  -6 -10   2        1.00        2.34      2.84 o 
  -5 -10   2        9.77        7.03      2.91 o 
  -4 -10   2      180.03      180.75     16.46 o 
  -3 -10   2       13.48       17.08      5.91 o 
  -2 -10   2        1.27        2.06      3.42 o 
  -1 -10   2       13.18       16.04      6.48 o 
   0 -10   2        2.55        7.00      5.32 o 
   1 -10   2        4.72        4.03      5.07 o 
   2 -10   2        4.15        3.82      4.14 o 
  -8  -9   2       52.66       39.17      6.49 o 
  -7  -9   2       46.28       43.16      6.00 o 
  -6  -9   2        0.31        1.75      2.29 o 
  -5  -9   2        0.05        1.67      2.67 o 
  -4  -9   2       30.73       34.97      7.69 o 
  -3  -9   2      163.35      171.82     14.02 o 
  -2  -9   2      132.56      151.80      8.79 o 
  -1  -9   2       65.08       66.19      5.91 o 
   0  -9   2       28.82       28.70      6.85 o 
   1  -9   2      109.52       93.47     15.92 o 
   2  -9   2       70.00       68.51     10.44 o 
   3  -9   2       17.25       15.27      5.48 o 
  -9  -8   2        2.89        1.88      1.90 o 
  -8  -8   2        5.17        3.73      2.55 o 
  -7  -8   2      412.22      433.31     25.61 o 
  -6  -8   2       41.07       35.30      5.22 o 
  -5  -8   2       69.92       63.36      7.96 o 
  -4  -8   2       11.10       14.42      5.14 o 
  -3  -8   2       88.33      100.69      6.70 o 
  -2  -8   2        0.39        2.58      1.87 o 
  -1  -8   2        0.02        2.07      1.96 o 
   0  -8   2        0.00        1.15      1.84 o 
   1  -8   2        1.27        2.12      2.05 o 
   2  -8   2       85.80       80.85      5.04 o 
   3  -8   2       59.88       68.74     12.81 o 
   4  -8   2       64.39       68.10     10.11 o 
   5  -8   2       95.00       97.41     15.63 o 
  -9  -7   2       10.45        6.48      3.33 o 
  -8  -7   2       30.81       32.72      7.77 o 
  -7  -7   2       80.05       74.34      8.78 o 
  -6  -7   2       12.83        9.34      3.37 o 
  -5  -7   2       13.14       15.99      3.77 o 
  -4  -7   2        7.51        3.87      1.79 o 
  -3  -7   2       51.39       53.19      5.23 o 
  -2  -7   2       25.92       24.46      3.40 o 
  -1  -7   2       35.01       30.93      3.95 o 
   0  -7   2        3.32        3.81      1.13 o 
   1  -7   2       11.39       12.07      1.90 o 
   2  -7   2      160.56      157.59     13.94 o 
   3  -7   2       14.12       13.38      3.04 o 
   4  -7   2        7.70        4.93      2.36 o 
   5  -7   2        0.91        3.23      5.08 o 
   6  -7   2        6.21        3.75      4.94 o 
 -10  -6   2       73.34       65.22     12.66 o 
  -9  -6   2       97.59      103.59      8.61 o 
  -8  -6   2      147.05      161.82     13.33 o 
  -7  -6   2       18.34       18.48      4.46 o 
  -6  -6   2       48.04       54.40      6.96 o 
  -5  -6   2     1560.66     1700.54     96.96 o 
  -4  -6   2        0.26        4.41      2.14 o 
  -3  -6   2        6.28        6.62      2.14 o 
  -2  -6   2        0.15        1.00      0.43 o 
  -1  -6   2        6.40        8.44      1.18 o 
   0  -6   2      270.49      255.53      7.98 o 
   1  -6   2      581.90      592.31     19.77 o 
   2  -6   2      218.67      212.61     11.90 o 
   3  -6   2       80.79       80.12      8.71 o 
   4  -6   2        6.85        6.20      2.20 o 
   5  -6   2       32.69       34.58      4.91 o 
   6  -6   2        0.40        1.03      1.70 o 
   7  -6   2       73.00      161.86     28.97 o 
 -10  -5   2        4.22        2.22      2.41 o 
  -9  -5   2        0.42        2.24      2.25 o 
  -8  -5   2      207.66      237.23     14.51 o 
  -7  -5   2       85.59      104.46      7.19 o 
  -6  -5   2        3.19        4.32      2.21 o 
  -5  -5   2      229.03      229.85     10.27 o 
  -4  -5   2      167.13      149.42     10.62 o 
  -3  -5   2       32.41       23.95      3.80 o 
  -2  -5   2       54.01       56.38      4.93 o 
  -1  -5   2       26.51       25.06      2.60 o 
   0  -5   2      161.39      167.60      7.38 o 
   1  -5   2       37.55       36.20      5.13 o 
   2  -5   2       21.96       21.13      2.84 o 
   3  -5   2        6.92        5.17      1.88 o 
   4  -5   2       23.85       28.55      3.80 o 
   5  -5   2       37.24       32.62      4.08 o 
   6  -5   2        6.09        3.78      2.34 o 
   7  -5   2        2.82        4.21      2.79 o 
 -10  -4   2       23.07       24.83      7.07 o 
  -9  -4   2       16.56       19.47      4.39 o 
  -8  -4   2       21.28       12.42      3.16 o 
  -7  -4   2        7.20        5.32      1.99 o 
  -6  -4   2      373.42      419.13     16.02 o 
  -5  -4   2      430.45      469.06     17.88 o 
  -4  -4   2     2209.05     2382.84     34.74 o 
  -3  -4   2      554.67      596.82     23.99 o 
  -2  -4   2       71.17       62.49      2.58 o 
  -1  -4   2       26.02       31.47      1.50 o 
   0  -4   2       19.19       15.59      1.26 o 
   1  -4   2      137.58      140.73      6.24 o 
   2  -4   2        3.44        2.44      1.65 o 
   3  -4   2       57.98       60.11      4.18 o 
   4  -4   2      412.13      418.66     31.47 o 
   5  -4   2      223.22      223.31     18.06 o 
   6  -4   2       71.95       75.84      7.59 o 
   7  -4   2        8.24        8.37      5.40 o 
   8  -4   2       53.52       56.73      8.83 o 
 -10  -3   2       50.77       46.69      5.97 o 
  -9  -3   2        2.24        2.13      2.14 o 
  -8  -3   2       10.86        8.33      2.50 o 
  -7  -3   2        0.42        1.02      1.27 o 
  -6  -3   2      474.32      467.07     35.89 o 
  -5  -3   2      244.37      247.97     14.30 o 
  -4  -3   2      430.37      451.85      9.81 o 
  -3  -3   2      384.55      355.17     10.63 o 
  -2  -3   2      374.84      391.29      7.10 o 
  -1  -3   2        4.96        3.96      0.62 o 
   0  -3   2      134.38      160.20      8.09 o 
   1  -3   2      110.52       87.89      6.55 o 
   2  -3   2      148.45      150.05      5.07 o 
   3  -3   2     1042.89     1092.15     40.94 o 
   4  -3   2      563.39      552.05     34.83 o 
   5  -3   2        9.94        7.59      2.32 o 
   6  -3   2        1.12        2.85      4.36 o 
   7  -3   2       18.25       18.13      4.14 o 
   8  -3   2        5.93        9.04      3.70 o 
   9  -3   2       17.48       17.38      5.39 o 
 -10  -2   2       21.62       17.62      3.93 o 
  -9  -2   2        4.70        3.18      1.98 o 
  -8  -2   2       41.57       39.48      5.07 o 
  -7  -2   2       98.30      104.33      7.53 o 
  -6  -2   2       41.19       39.21      7.89 o 
  -5  -2   2      625.94      689.95     20.70 o 
  -4  -2   2      551.06      567.49     22.30 o 
  -3  -2   2       49.68       57.82      3.23 o 
  -2  -2   2     3112.81     3180.20     17.86 o 
  -1  -2   2        0.25        2.60      0.97 o 
   0  -2   2      168.12      133.58      2.77 o 
   1  -2   2       37.04       23.96      1.53 o 
   2  -2   2      271.36      237.90     12.73 o 
   3  -2   2      270.68      276.61      7.20 o 
   4  -2   2       33.49       29.15      2.82 o 
   5  -2   2      535.23      500.31     25.16 o 
   6  -2   2        9.58        6.69      2.59 o 
   7  -2   2       63.49       69.40      7.70 o 
   8  -2   2       26.08       30.49      6.05 o 
   9  -2   2        4.22        4.66      2.92 o 
 -10  -1   2       25.50       22.63      5.79 o 
  -9  -1   2       15.78       16.19      3.49 o 
  -8  -1   2       65.52       66.83      6.80 o 
  -7  -1   2       43.79       43.03      5.02 o 
  -6  -1   2        0.07        0.77      1.33 o 
  -5  -1   2      186.26      179.66     17.05 o 
  -4  -1   2       39.95       52.70      4.49 o 
  -3  -1   2       45.38       53.16      2.63 o 
  -2  -1   2       56.05       52.82      1.64 o 
  -1  -1   2    11792.37    11814.37    141.27 o 
   0  -1   2     3497.99     3454.54     51.48 o 
   1  -1   2       18.03       20.18      1.26 o 
   2  -1   2      262.90      229.37      4.13 o 
   3  -1   2       90.77       86.22      4.55 o 
   4  -1   2        6.12        8.53      2.31 o 
   5  -1   2      188.08      205.17     13.57 o 
   6  -1   2      697.68      738.14     36.15 o 
   7  -1   2       19.44       22.89      5.12 o 
   8  -1   2        8.56        9.75      3.63 o 
   9  -1   2       34.63       32.29      5.95 o 
 -10   0   2       19.26       26.69     12.80 o 
  -9   0   2      153.30      154.22     40.67 o 
  -8   0   2        0.09        1.78      1.68 o 
  -7   0   2        1.72        2.55      1.94 o 
  -6   0   2       25.01       22.18      3.64 o 
  -5   0   2      154.07      170.91      7.66 o 
  -4   0   2      947.51     1055.01     26.16 o 
  -3   0   2       24.46       27.83      1.70 o 
  -2   0   2     1193.93     1045.56     19.58 o 
  -1   0   2     1382.47     1331.46      9.46 o 
   0   0   2        2.37        2.46      0.30 o 
   1   0   2     5360.23     5013.21     99.76 o 
   3   0   2       35.46       44.32      3.00 o 
   4   0   2       59.74       63.33      4.39 o 
   5   0   2      113.03      128.09      8.60 o 
   6   0   2        0.10        1.13      1.51 o 
   7   0   2      778.69      878.12     42.35 o 
   8   0   2       20.21       21.24      4.74 o 
   9   0   2        0.02        1.25      1.85 o 
  10   0   2       17.39       13.01      3.94 o 
  -9   1   2       44.03       33.50      5.54 o 
  -8   1   2      194.55      180.21     11.27 o 
  -7   1   2        0.00        0.38      1.70 o 
  -6   1   2        0.30        1.94      2.23 o 
  -5   1   2        3.95        3.53      2.47 o 
  -4   1   2        0.04        1.63      2.09 o 
  -3   1   2       42.62       41.04      2.17 o 
  -2   1   2      737.17      742.99     21.44 o 
  -1   1   2     3341.13     3444.28     35.19 o 
   0   1   2     2482.22     2505.78     26.14 o 
   1   1   2     3173.76     3192.20     24.31 o 
   2   1   2    11143.46    10772.79    310.53 o 
   3   1   2     1272.42     1228.18     18.23 o 
   4   1   2       41.30       33.88      2.91 o 
   5   1   2        6.05        2.92      1.19 o 
   6   1   2      105.89      108.25      5.93 o 
   7   1   2       36.06       34.14      5.10 o 
   8   1   2        0.10        1.89      1.80 o 
   9   1   2        0.19        2.52      1.97 o 
  10   1   2        0.22        0.24      2.58 o 
  -9   2   2        7.69        7.61      3.42 o 
  -8   2   2       41.18       33.91      6.49 o 
  -7   2   2      427.05      432.39     13.64 o 
  -6   2   2       10.30       16.03      3.03 o 
  -5   2   2       65.92       82.82     12.93 o 
  -4   2   2       26.23       26.12      4.09 o 
  -3   2   2      142.72      163.31      5.56 o 
  -1   2   2     1548.30     1556.43     20.15 o 
   0   2   2      221.66      242.86      3.33 o 
   1   2   2       50.73       51.76      1.48 o 
   2   2   2      257.89      220.81      9.41 o 
   3   2   2      521.59      509.93      9.63 o 
   4   2   2     1253.91     1253.28     16.22 o 
   5   2   2      125.69      121.72      6.06 o 
   6   2   2       11.01        9.79      2.88 o 
   7   2   2       46.44       43.02      6.23 o 
   8   2   2      493.01      488.93     20.45 o 
   9   2   2      207.72      209.07     12.18 o 
  10   2   2       13.66       12.15      3.74 o 
  -9   3   2       85.43       70.09     41.45 o 
  -8   3   2       66.57       54.70     22.12 o 
  -7   3   2       34.39       29.27      4.14 o 
  -6   3   2       26.68       47.63     20.69 o 
  -5   3   2       20.42       18.82      3.11 o 
  -4   3   2        0.30        1.80      1.38 o 
  -3   3   2       15.79       15.85      2.99 o 
  -2   3   2      471.53      505.77     24.01 o 
  -1   3   2        0.47        2.52      2.24 o 
   0   3   2       68.00       71.80     13.09 o 
   1   3   2     1633.67     1662.35     35.63 o 
   2   3   2      847.50      884.14      9.22 o 
   3   3   2      326.78      298.37     19.56 o 
   4   3   2        0.81        0.66      1.24 o 
   5   3   2      105.39      102.88      5.84 o 
   6   3   2        4.46        4.91      2.45 o 
   7   3   2        9.15       10.80      4.31 o 
   8   3   2       25.21       23.23      3.92 o 
   9   3   2        1.10        2.80      4.08 o 
  10   3   2       33.91       39.42      6.04 o 
  -8   4   2      136.44      145.60      9.60 o 
  -7   4   2       41.83       40.02      5.98 o 
  -6   4   2        1.48        1.81      1.89 o 
  -5   4   2      434.22      366.29     19.10 o 
  -4   4   2       40.66       31.04      3.73 o 
  -3   4   2       29.25       27.92      3.20 o 
  -2   4   2       18.31       20.43      3.51 o 
  -1   4   2      175.92      202.58      6.64 o 
   0   4   2      605.55      659.50     28.64 o 
   1   4   2      921.96      965.51     13.36 o 
   2   4   2      138.15      141.19      2.82 o 
   3   4   2      233.15      203.17      5.30 o 
   4   4   2       67.17       69.86      9.13 o 
   5   4   2       31.84       36.25      3.71 o 
   6   4   2       81.25       92.18      7.88 o 
   7   4   2        0.24        1.40      2.58 o 
   8   4   2        0.78        2.12      2.29 o 
   9   4   2        3.41        2.03      2.38 o 
  10   4   2      445.64      458.20     17.24 o 
  -7   5   2       18.73       12.73      4.15 o 
  -6   5   2        7.98        4.26      2.33 o 
  -5   5   2        1.91        2.74      2.25 o 
  -4   5   2      174.90      172.12      9.31 o 
  -3   5   2      481.49      464.11     17.15 o 
  -2   5   2      147.51      141.35      6.70 o 
  -1   5   2      573.29      580.27     26.05 o 
   0   5   2      133.22      124.34      6.28 o 
   1   5   2       30.08       29.95      3.18 o 
   2   5   2       62.01       55.31     10.84 o 
   3   5   2      249.93      275.84     17.46 o 
   4   5   2        7.84        6.14      1.24 o 
   5   5   2       11.44       11.78      1.63 o 
   6   5   2       61.90       64.85      6.02 o 
   7   5   2        4.96        5.46      2.12 o 
   8   5   2        5.78        4.83      2.73 o 
   9   5   2       39.76       40.23      6.21 o 
  10   5   2       18.99       15.28      4.05 o 
  -7   6   2       73.94       88.95     23.09 o 
  -6   6   2       53.95       52.46      6.23 o 
  -5   6   2       48.61       46.21      5.11 o 
  -4   6   2      211.88      198.86      9.57 o 
  -3   6   2       14.70        8.47      2.75 o 
  -2   6   2      165.52      167.81     10.33 o 
  -1   6   2        7.82       10.30      2.41 o 
   0   6   2       55.05       55.67      6.33 o 
   1   6   2       52.90       39.41      2.01 o 
   2   6   2        1.13        0.81      1.57 o 
   3   6   2       30.98       32.47      4.72 o 
   4   6   2       45.85       51.95      6.60 o 
   5   6   2       49.99       51.45      7.18 o 
   6   6   2       19.17       15.53      3.24 o 
   7   6   2       55.55       54.14      5.50 o 
   8   6   2       30.39       26.07      7.52 o 
   9   6   2        5.12        4.65      2.89 o 
  10   6   2        9.79       10.11      3.41 o 
  -6   7   2       75.34       83.00     14.31 o 
  -5   7   2       49.00       45.06      5.59 o 
  -4   7   2      232.64      215.63     10.62 o 
  -3   7   2      315.70      311.44     13.58 o 
  -2   7   2       73.28       71.61      5.80 o 
  -1   7   2        0.72        1.46      2.34 o 
   0   7   2        5.80        5.42      2.77 o 
   1   7   2      113.76      113.37      8.29 o 
   2   7   2      326.72      340.74     14.29 o 
   3   7   2      531.89      530.28     25.53 o 
   4   7   2      244.81      269.92     17.22 o 
   5   7   2        4.75        7.22      3.70 o 
   6   7   2       28.00       26.93      6.02 o 
   7   7   2       11.39       13.65      3.58 o 
   8   7   2        1.04        4.01      5.08 o 
   9   7   2        0.30        3.44      2.81 o 
  -5   8   2      218.52      201.76     18.29 o 
  -4   8   2       17.82       13.48      3.50 o 
  -3   8   2       13.60       10.70      3.31 o 
  -2   8   2        9.75        6.54      2.47 o 
  -1   8   2        0.59        1.94      2.30 o 
   0   8   2      162.50      183.97     13.94 o 
   1   8   2       17.46       20.36      3.91 o 
   2   8   2       47.88       54.32      5.20 o 
   3   8   2        7.64        7.85      2.70 o 
   4   8   2        9.27        9.54      2.99 o 
   5   8   2       57.18       58.88      8.71 o 
   6   8   2        7.55        6.83      3.37 o 
   7   8   2        1.12        3.61      2.33 o 
   8   8   2        0.16        1.23      2.23 o 
   9   8   2       93.77       81.45     19.57 o 
  -3   9   2       15.29        6.19      2.75 o 
  -2   9   2       51.91       56.05      9.71 o 
  -1   9   2      324.47      346.35     32.85 o 
   0   9   2      211.22      221.58     11.46 o 
   1   9   2       62.14       72.52      6.82 o 
   2   9   2        7.13        5.71      2.32 o 
   3   9   2       11.37       14.80      3.41 o 
   4   9   2       22.97       24.23      4.57 o 
   5   9   2        0.65        2.60      3.07 o 
   6   9   2       51.38       48.10      9.62 o 
   7   9   2        0.03        1.07      2.33 o 
   8   9   2       18.76       16.74      6.27 o 
  -2  10   2        9.75        8.61      3.78 o 
  -1  10   2       17.68       11.02      3.58 o 
   0  10   2        3.91        5.64      3.11 o 
   1  10   2      104.11       95.20     11.47 o 
   2  10   2        1.39        1.97      2.17 o 
   3  10   2       25.89       22.27      4.50 o 
   4  10   2        0.51        0.61      1.90 o 
   5  10   2       16.08       17.76      4.12 o 
   6  10   2       18.08       19.47      4.42 o 
   7  10   2       99.25       89.52     10.70 o 
   1  11   2        4.59        2.84      2.82 o 
   2  11   2       58.07       52.42      7.75 o 
   3  11   2       25.33       22.22      7.29 o 
   4  11   2       21.95       13.25      4.00 o 
  -4 -11   3        4.44        5.34      4.68 o 
  -3 -11   3        0.12        2.87      4.51 o 
  -2 -11   3       10.53       15.19      6.37 o 
  -6 -10   3       30.63       42.04      8.65 o 
  -5 -10   3        8.49       14.93      5.76 o 
  -4 -10   3       14.08       13.21      6.54 o 
  -3 -10   3        0.49        4.52      5.23 o 
  -2 -10   3       40.63       39.16      8.00 o 
  -1 -10   3       27.96       34.80      7.68 o 
   0 -10   3        0.89        4.47      5.08 o 
   1 -10   3        7.07        6.06      4.25 o 
  -8  -9   3       36.79       26.40      5.72 o 
  -7  -9   3       16.81       13.28      3.70 o 
  -6  -9   3       62.09       60.58      8.42 o 
  -5  -9   3        0.16        1.58      1.96 o 
  -4  -9   3       23.05       21.92      4.10 o 
  -3  -9   3       37.54       36.58      7.66 o 
  -2  -9   3      105.81      118.05     12.94 o 
  -1  -9   3       72.22       79.30     10.34 o 
   0  -9   3        7.75        4.25      3.61 o 
   1  -9   3        5.35        3.22      3.95 o 
   2  -9   3        0.23        2.04      3.76 o 
   3  -9   3        4.72        6.86      5.49 o 
  -8  -8   3        4.88        7.05      3.20 o 
  -7  -8   3      328.44      321.96     30.52 o 
  -6  -8   3      167.62      155.28      9.13 o 
  -5  -8   3      100.93       96.97     10.28 o 
  -4  -8   3       41.95       46.01      4.77 o 
  -3  -8   3       53.15       55.33      6.15 o 
  -2  -8   3       76.87       79.67      5.53 o 
  -1  -8   3       95.73       99.02      6.21 o 
   0  -8   3        1.46        1.29      1.36 o 
   1  -8   3        6.20        3.96      3.76 o 
   2  -8   3        0.16        1.93      2.11 o 
   3  -8   3        0.24        1.46      2.41 o 
   4  -8   3       52.86       52.34     10.36 o 
   5  -8   3        1.03        3.31      5.51 o 
  -9  -7   3       24.32       20.00      5.16 o 
  -8  -7   3        0.04        1.61      1.98 o 
  -7  -7   3        2.44        1.97      2.49 o 
  -6  -7   3        0.33        2.42      1.99 o 
  -5  -7   3       67.07       62.98      5.19 o 
  -4  -7   3      290.11      347.70     19.98 o 
  -3  -7   3      238.66      247.83     13.64 o 
  -2  -7   3      146.84      146.41      7.27 o 
  -1  -7   3       69.79       63.05      5.31 o 
   0  -7   3      139.31      132.39      5.62 o 
   1  -7   3       39.70       34.28      2.87 o 
   2  -7   3      143.56      137.22      5.86 o 
   3  -7   3      147.77      135.55     15.41 o 
   4  -7   3       84.70       78.53     10.07 o 
   5  -7   3       35.25       28.28      6.66 o 
   6  -7   3       24.68       23.44      7.19 o 
  -9  -6   3       47.24       38.97      9.92 o 
  -8  -6   3        8.81        8.11      3.03 o 
  -7  -6   3       13.11       12.14      4.07 o 
  -6  -6   3       11.66        7.88      2.90 o 
  -5  -6   3      748.66      816.32     38.06 o 
  -4  -6   3       21.37       19.41      2.86 o 
  -3  -6   3        2.42        2.06      1.86 o 
  -2  -6   3        4.54        4.75      1.26 o 
  -1  -6   3        3.52        2.84      0.90 o 
   0  -6   3       32.01       32.11      2.41 o 
   1  -6   3      471.70      445.64     24.26 o 
   2  -6   3        5.05        4.85      1.82 o 
   3  -6   3        1.23        2.66      1.59 o 
   4  -6   3       20.82       23.17      3.54 o 
   5  -6   3       41.97       43.81      6.21 o 
   6  -6   3       18.82       15.33      5.25 o 
   7  -6   3       14.25       20.92     10.15 o 
 -10  -5   3        0.51        1.16      1.85 o 
  -9  -5   3       48.49       47.57      6.76 o 
  -8  -5   3       37.66       35.89      4.89 o 
  -7  -5   3      281.76      336.31     12.58 o 
  -6  -5   3       36.48       42.21      5.49 o 
  -5  -5   3       19.82       20.03      4.63 o 
  -4  -5   3      282.89      307.10     14.42 o 
  -3  -5   3       66.25       69.84      4.26 o 
  -2  -5   3        1.84        3.00      0.87 o 
  -1  -5   3        2.75        2.39      0.82 o 
   0  -5   3      134.19      132.68      4.47 o 
   1  -5   3      118.29      111.63      4.94 o 
   2  -5   3      760.88      787.19     26.83 o 
   3  -5   3     2003.68     1955.60     75.88 o 
   4  -5   3      113.43      111.71      8.61 o 
   5  -5   3        6.73        4.77      2.22 o 
   6  -5   3       17.39       14.79      3.79 o 
   7  -5   3       65.70       86.89     25.29 o 
 -10  -4   3        0.31        2.18      2.54 o 
  -9  -4   3       20.83       19.68      4.91 o 
  -8  -4   3      201.14      210.79     10.43 o 
  -7  -4   3       10.78        8.34      3.17 o 
  -6  -4   3        1.83        1.53      2.56 o 
  -5  -4   3        0.56        2.20      1.42 o 
  -4  -4   3       11.61       18.29      4.34 o 
  -3  -4   3      558.15      562.75      8.31 o 
  -2  -4   3        0.06        1.09      0.60 o 
  -1  -4   3      338.85      373.09      7.40 o 
   0  -4   3        1.60        3.32      0.79 o 
   1  -4   3       98.00       86.93      4.13 o 
   2  -4   3      551.73      569.42     24.04 o 
   3  -4   3       28.56       27.94      3.95 o 
   4  -4   3      252.18      257.31     10.95 o 
   5  -4   3        0.03        1.43      1.70 o 
   6  -4   3       48.48       43.72      7.85 o 
   7  -4   3      192.57      402.33    130.37 o 
   8  -4   3        1.49        3.15      2.44 o 
 -10  -3   3        0.13        1.17      2.87 o 
  -9  -3   3       19.57       20.14      6.18 o 
  -8  -3   3       29.81       27.85      5.76 o 
  -7  -3   3       12.28       14.52      3.15 o 
  -6  -3   3       20.52       17.27      3.71 o 
  -5  -3   3      196.62      203.72      9.48 o 
  -4  -3   3       97.02       98.54      7.41 o 
  -3  -3   3      253.92      284.28     15.52 o 
  -2  -3   3      252.99      247.98      3.70 o 
  -1  -3   3     1151.16     1208.51      9.85 o 
   0  -3   3      374.30      379.67      8.45 o 
   1  -3   3      691.00      680.12     16.13 o 
   2  -3   3      127.97      108.58      8.88 o 
   3  -3   3       35.51       43.72      3.34 o 
   4  -3   3        0.01        0.75      1.61 o 
   5  -3   3      482.25      474.93     22.65 o 
   6  -3   3      221.30      245.66     43.20 o 
   7  -3   3       52.70       44.74      6.70 o 
   8  -3   3       49.44       49.75      8.00 o 
   9  -3   3        0.23        1.11      2.52 o 
 -10  -2   3      124.99      128.94     13.47 o 
  -9  -2   3        3.05        2.66      2.13 o 
  -8  -2   3       30.55       33.33      6.45 o 
  -7  -2   3        0.33        1.96      1.84 o 
  -6  -2   3      876.95      952.47     29.17 o 
  -5  -2   3      608.06      661.95     24.15 o 
  -4  -2   3      452.05      465.00     14.93 o 
  -3  -2   3       42.49       33.77      2.19 o 
  -2  -2   3      222.31      225.34      6.12 o 
  -1  -2   3      476.45      491.82      8.24 o 
   0  -2   3      360.83      391.33      7.87 o 
   1  -2   3      956.98      997.48     16.85 o 
   2  -2   3      366.15      374.21      5.66 o 
   3  -2   3       13.86       26.95      3.41 o 
   4  -2   3      363.41      384.19     13.57 o 
   5  -2   3        2.71        3.98      2.31 o 
   6  -2   3     1091.50     1142.93     29.67 o 
   7  -2   3      104.00      115.84     10.17 o 
   8  -2   3       39.06       53.21      8.20 o 
   9  -2   3       21.70       19.91      5.22 o 
 -10  -1   3        3.12        6.48      3.87 o 
  -9  -1   3       18.32       13.51      3.82 o 
  -8  -1   3        1.25        3.43      2.09 o 
  -7  -1   3       57.18       52.93      9.97 o 
  -6  -1   3       50.01       46.55      7.71 o 
  -5  -1   3       99.10       89.74     10.45 o 
  -4  -1   3       24.59       14.60      1.78 o 
  -3  -1   3       13.46       14.70      1.22 o 
  -2  -1   3      353.70      315.37      7.33 o 
  -1  -1   3      158.03      155.86      3.85 o 
   0  -1   3      103.54      103.70      1.35 o 
   1  -1   3        2.81        8.26      0.56 o 
   2  -1   3      258.33      255.87     14.97 o 
   3  -1   3      279.99      235.14      6.65 o 
   4  -1   3       95.01       90.30      7.78 o 
   5  -1   3       83.76       76.81      5.78 o 
   6  -1   3        9.32        9.86      3.13 o 
   7  -1   3        7.21        6.00      2.74 o 
   8  -1   3        3.32        3.25      2.69 o 
   9  -1   3        5.62        5.00      2.53 o 
 -10   0   3        0.01        3.87      4.05 o 
  -9   0   3       17.21       15.56      3.83 o 
  -8   0   3      630.53      680.42     44.61 o 
  -7   0   3       33.23       29.14      4.23 o 
  -6   0   3      146.71      150.39      8.57 o 
  -5   0   3      438.69      433.03     16.02 o 
  -4   0   3       79.01       83.84      6.42 o 
  -3   0   3      127.32      129.94      4.97 o 
  -2   0   3      399.65      408.18      7.34 o 
  -1   0   3     2273.50     2276.44     18.95 o 
   0   0   3       11.59        9.80      0.60 o 
   1   0   3     4358.64     4129.07     23.85 o 
   2   0   3      631.00      565.71     15.46 o 
   3   0   3      136.42      137.06      4.84 o 
   4   0   3        9.73        5.53      1.49 o 
   5   0   3       29.42       29.38      4.26 o 
   6   0   3      202.34      212.26     13.51 o 
   7   0   3      541.21      564.91     39.70 o 
   8   0   3      142.38      136.28     12.10 o 
   9   0   3       30.66       28.98      4.71 o 
  10   0   3       56.92       50.65      7.20 o 
  -9   1   3        7.41       13.87      7.68 o 
  -8   1   3        6.19        4.85      4.17 o 
  -7   1   3       50.97       58.93      6.47 o 
  -6   1   3      263.78      282.51     14.78 o 
  -5   1   3       11.16       10.03      2.06 o 
  -4   1   3      307.95      325.32     11.05 o 
  -3   1   3        2.58        2.72      0.74 o 
  -2   1   3       53.56       39.91      1.57 o 
  -1   1   3      109.92      107.13      3.50 o 
   0   1   3     2668.88     2667.89     39.42 o 
   1   1   3      375.82      339.10      8.39 o 
   2   1   3       79.27       81.72      4.75 o 
   3   1   3      599.48      582.22     10.27 o 
   4   1   3       23.59       20.85      3.09 o 
   5   1   3       33.93       33.16      3.24 o 
   6   1   3       21.36       24.13      3.07 o 
   7   1   3       29.23       24.50      3.66 o 
   8   1   3       17.21       13.08      3.13 o 
   9   1   3        1.32        3.32      2.99 o 
  10   1   3       26.51       16.87      3.66 o 
  -9   2   3       58.38       56.87     24.97 o 
  -8   2   3       29.10       28.96      4.97 o 
  -7   2   3       57.10       49.55      5.26 o 
  -6   2   3      549.44      532.66     27.38 o 
  -5   2   3       49.73       43.35      5.80 o 
  -4   2   3        5.70        7.30      1.86 o 
  -3   2   3      369.72      405.66     11.50 o 
  -2   2   3      430.89      418.70     15.41 o 
  -1   2   3      328.64      280.65      8.83 o 
   0   2   3     2045.26     1967.85     16.60 o 
   1   2   3       90.79       89.39      2.20 o 
   2   2   3       35.19       31.07      1.74 o 
   3   2   3      870.26      882.31     21.44 o 
   4   2   3      470.20      475.63     13.23 o 
   5   2   3      598.21      657.53     34.43 o 
   6   2   3       24.90       29.74      5.80 o 
   7   2   3      148.38      156.14      8.92 o 
   8   2   3      126.49      118.69      7.84 o 
   9   2   3      258.50      262.63     16.40 o 
  10   2   3        5.58        5.59      2.87 o 
  -8   3   3        0.03        0.84      1.85 o 
  -7   3   3        3.01        4.93      2.12 o 
  -6   3   3        0.87        1.81      1.76 o 
  -5   3   3        1.98        2.18      2.09 o 
  -4   3   3       31.70       27.44      3.20 o 
  -3   3   3        1.69        4.59      1.69 o 
  -2   3   3      491.30      495.05     12.60 o 
  -1   3   3     1468.97     1546.99     24.63 o 
   0   3   3     3418.98     3616.16    105.19 o 
   1   3   3     1319.46     1346.69     12.58 o 
   2   3   3      745.67      763.13     33.34 o 
   3   3   3     1290.43     1171.18     48.45 o 
   4   3   3      629.04      615.90     13.94 o 
   5   3   3      447.49      441.18     15.98 o 
   6   3   3        9.59        9.81      2.31 o 
   7   3   3        0.02        1.33      1.69 o 
   8   3   3        5.02        5.21      3.77 o 
   9   3   3       32.63       30.18      4.67 o 
  10   3   3       55.18       39.79      5.76 o 
  -8   4   3       11.58       12.08      5.46 o 
  -7   4   3       19.59       17.48      3.73 o 
  -6   4   3       17.52       33.74      5.14 o 
  -5   4   3      249.83      225.51     13.19 o 
  -4   4   3        9.87       10.55      2.67 o 
  -3   4   3       51.53       56.22      4.32 o 
  -2   4   3        0.18        2.08      1.51 o 
  -1   4   3      175.17      175.06      6.26 o 
   0   4   3       13.93       14.36      2.50 o 
   1   4   3       59.86       62.83      4.50 o 
   2   4   3      142.81      149.59      5.96 o 
   3   4   3      662.76      659.95     11.76 o 
   4   4   3      191.98      167.70      5.73 o 
   5   4   3        0.16        6.92      9.35 o 
   6   4   3      479.83      444.39     16.84 o 
   7   4   3        5.37        4.70      1.85 o 
   8   4   3        0.57        1.82      2.07 o 
   9   4   3       61.36       60.61      8.23 o 
  10   4   3       31.83       23.95      6.43 o 
  -7   5   3       74.80      100.22     44.87 o 
  -6   5   3        5.72        6.73      2.69 o 
  -5   5   3        2.08        4.19      2.08 o 
  -4   5   3        0.77        2.41      1.98 o 
  -3   5   3        2.71        4.78      1.89 o 
  -2   5   3       49.24       54.03      4.38 o 
  -1   5   3       53.83       64.71      4.49 o 
   0   5   3       92.71      107.59      8.56 o 
   1   5   3       41.84       41.80      2.28 o 
   2   5   3      580.70      566.70     19.43 o 
   3   5   3     1627.35     1788.23     71.58 o 
   4   5   3      114.18      109.04      4.70 o 
   5   5   3        0.03        2.10      0.85 o 
   6   5   3       76.41       70.01      4.70 o 
   7   5   3      127.33      130.31      7.97 o 
   8   5   3        8.22        5.86      3.86 o 
   9   5   3       26.60       25.90      4.43 o 
  10   5   3       56.62       52.52      6.47 o 
  -6   6   3       25.62       21.35      6.53 o 
  -5   6   3       18.93       18.69      3.80 o 
  -4   6   3        6.50        3.64      2.83 o 
  -3   6   3       59.34       55.63      5.31 o 
  -2   6   3       13.20       12.56      2.67 o 
  -1   6   3      194.10      190.41      9.38 o 
   0   6   3       44.12       53.51      6.14 o 
   1   6   3       75.50       64.76      2.83 o 
   2   6   3      397.64      397.15     14.90 o 
   3   6   3      140.26      162.00     10.37 o 
   4   6   3      303.46      324.89     13.66 o 
   5   6   3        0.38        0.60      0.55 o 
   6   6   3       10.43       13.96      3.02 o 
   7   6   3       69.56       63.70      5.90 o 
   8   6   3      215.24      218.36     11.09 o 
   9   6   3       27.62       29.52      8.06 o 
  10   6   3       18.07       18.39      4.32 o 
  -6   7   3       13.24        9.12      3.24 o 
  -5   7   3        5.43        5.80      2.93 o 
  -4   7   3        3.98        3.65      2.44 o 
  -3   7   3       13.37       15.44      3.48 o 
  -2   7   3       70.00       66.49      7.38 o 
  -1   7   3      199.50      205.50     12.44 o 
   0   7   3      165.14      204.39     16.63 o 
   1   7   3        0.91        3.34      2.12 o 
   2   7   3      199.80      206.92     12.27 o 
   3   7   3       60.64       59.48      7.37 o 
   4   7   3       10.56       13.41      3.71 o 
   5   7   3       49.26       52.10      6.80 o 
   6   7   3       55.70       59.57      8.15 o 
   7   7   3       22.83       27.06      5.29 o 
   8   7   3        8.79       10.58      3.00 o 
   9   7   3       16.46       14.25      5.73 o 
  -4   8   3       52.05       42.21      5.44 o 
  -3   8   3       71.68       68.22     10.57 o 
  -2   8   3      178.72      172.40      9.41 o 
  -1   8   3        9.71       13.19      3.20 o 
   0   8   3       14.09       16.71      3.71 o 
   1   8   3       12.48       12.54      4.27 o 
   2   8   3        0.96        4.39      2.85 o 
   3   8   3       26.20       25.43      4.70 o 
   4   8   3        6.91        7.28      2.62 o 
   5   8   3        1.55        3.30      2.46 o 
   6   8   3      169.47      173.27     10.07 o 
   7   8   3       49.49       51.08     10.01 o 
   8   8   3       13.86       12.08      5.50 o 
   9   8   3      122.83      114.00     17.82 o 
  -3   9   3       19.69       15.12      3.76 o 
  -2   9   3       25.25       19.60      4.17 o 
  -1   9   3        0.01        1.58      2.12 o 
   0   9   3        0.68        2.40      2.78 o 
   1   9   3       74.02       76.86     10.01 o 
   2   9   3      394.89      416.39     16.97 o 
   3   9   3        9.20       10.17      2.90 o 
   4   9   3        2.50        3.53      2.98 o 
   5   9   3        4.60        2.81      2.31 o 
   6   9   3        1.35        3.01      2.13 o 
   7   9   3       11.58        8.14      4.51 o 
   8   9   3        0.38        2.07      2.21 o 
  -1  10   3        0.25        4.18      3.56 o 
   0  10   3       77.29       84.10      8.12 o 
   1  10   3      102.44      121.23      9.47 o 
   2  10   3       77.74       77.04     10.40 o 
   3  10   3       70.35       69.65      7.05 o 
   4  10   3       17.67       13.58      4.49 o 
   5  10   3        6.99        7.19      3.04 o 
   6  10   3        1.07        1.21      2.22 o 
   7  10   3       77.52       71.23     13.40 o 
   2  11   3       37.34       35.86      6.26 o 
   3  11   3       62.92       51.04      7.55 o 
   4  11   3       45.78       43.22      7.06 o 
  -6 -10   4       23.58       22.79      7.05 o 
  -5 -10   4       34.60       40.72      8.31 o 
  -4 -10   4       52.82       54.03      9.45 o 
  -3 -10   4       15.63       12.26      6.41 o 
  -2 -10   4       94.87      106.83     13.00 o 
  -1 -10   4        0.85        3.06      4.40 o 
   1 -10   4        9.83       10.56      6.06 o 
  -7  -9   4        0.31        1.08      2.05 o 
  -6  -9   4        6.48        4.79      2.94 o 
  -5  -9   4       37.52       36.65      5.66 o 
  -4  -9   4       35.38       38.73      7.88 o 
  -3  -9   4       12.23       12.86      5.54 o 
  -2  -9   4        5.67        6.31      5.89 o 
  -1  -9   4       15.80       20.92      6.18 o 
   0  -9   4      100.81      104.99     11.93 o 
   1  -9   4        0.74        3.05      3.51 o 
   2  -9   4        5.33        1.79      3.48 o 
   3  -9   4       47.36       51.25      9.65 o 
  -8  -8   4       18.32       12.36      3.66 o 
  -7  -8   4       45.62       31.55      5.23 o 
  -6  -8   4       41.09       43.19      5.25 o 
  -5  -8   4      117.39      122.66      8.25 o 
  -4  -8   4       53.13       49.66      4.87 o 
  -3  -8   4       27.39       22.63      3.44 o 
  -2  -8   4       59.15       53.05      6.49 o 
  -1  -8   4       18.93       18.93      5.30 o 
   0  -8   4      374.67      431.69     22.01 o 
   1  -8   4        0.24        0.81      3.20 o 
   2  -8   4        0.77        1.44      2.45 o 
   3  -8   4        0.03        2.00      2.32 o 
   4  -8   4       91.21       95.36     10.06 o 
  -9  -7   4       22.58       14.55      5.68 o 
  -8  -7   4       30.41       29.52      6.34 o 
  -7  -7   4       13.50       12.35      3.58 o 
  -6  -7   4       75.97       65.89      5.80 o 
  -5  -7   4        0.58        1.96      2.91 o 
  -4  -7   4        7.00        3.98      1.74 o 
  -3  -7   4       72.02       73.14      5.21 o 
  -2  -7   4       50.69       55.23      4.84 o 
  -1  -7   4       92.24      103.15      4.19 o 
   0  -7   4       71.60       67.05      3.52 o 
   1  -7   4       49.92       48.60      3.27 o 
   2  -7   4       45.01       45.33      5.08 o 
   3  -7   4        5.04        5.15      2.57 o 
   4  -7   4       10.60       12.45      3.64 o 
   5  -7   4       19.97       21.29      7.10 o 
   6  -7   4       35.96       32.17      8.12 o 
  -9  -6   4      136.84      136.69     14.48 o 
  -8  -6   4      112.86      117.54     17.16 o 
  -7  -6   4       56.46       58.92      8.40 o 
  -6  -6   4        7.21        4.51      2.23 o 
  -5  -6   4       18.24       18.91      3.01 o 
  -4  -6   4       76.79       77.34      6.62 o 
  -3  -6   4      311.85      309.92     16.24 o 
  -2  -6   4      170.34      156.02      5.04 o 
  -1  -6   4      261.96      257.39      7.80 o 
   0  -6   4        5.62        5.96      1.36 o 
   1  -6   4      145.00      148.80      5.82 o 
   2  -6   4      191.59      177.78      7.10 o 
   3  -6   4      147.50      149.35      7.16 o 
   4  -6   4        5.61        3.54      2.01 o 
   5  -6   4        7.58        8.21      4.34 o 
   6  -6   4       81.21       77.58      9.84 o 
 -10  -5   4        3.87        7.20      5.79 o 
  -9  -5   4        4.88        4.51      2.36 o 
  -8  -5   4        2.84        3.68      2.30 o 
  -7  -5   4       89.79       91.71      9.52 o 
  -6  -5   4      112.79      126.52      8.23 o 
  -5  -5   4      124.94      136.73     10.25 o 
  -4  -5   4        4.24        4.39      1.55 o 
  -3  -5   4        3.23        2.38      1.02 o 
  -2  -5   4        0.06        1.19      0.61 o 
  -1  -5   4       39.43       40.86      2.73 o 
   0  -5   4       18.97       17.21      2.00 o 
   1  -5   4       12.53       10.19      1.12 o 
   2  -5   4      350.44      348.07     23.96 o 
   3  -5   4      120.78      111.45     13.60 o 
   4  -5   4       81.57       79.43      6.73 o 
   5  -5   4        0.83        1.07      1.89 o 
   6  -5   4        2.42        3.19      2.78 o 
   7  -5   4       59.19      100.95     16.14 o 
  -9  -4   4        3.82        3.33      3.50 o 
  -8  -4   4       72.83       73.18      6.23 o 
  -7  -4   4      109.17      111.61      7.42 o 
  -6  -4   4      427.62      471.38     22.90 o 
  -5  -4   4      666.94      729.59     25.71 o 
  -4  -4   4      609.24      607.87     21.49 o 
  -3  -4   4        3.15        5.00      1.18 o 
  -2  -4   4       92.61       99.81      4.09 o 
  -1  -4   4        1.71        1.25      0.59 o 
   0  -4   4        4.12        2.85      0.56 o 
   1  -4   4      159.44      146.80      3.02 o 
   2  -4   4      140.78      145.91      5.52 o 
   3  -4   4     1395.17     1406.42     43.97 o 
   4  -4   4      169.71      147.38      8.10 o 
   5  -4   4      144.53      136.74     19.50 o 
   6  -4   4       13.26        9.91      3.84 o 
   7  -4   4       24.88       25.82      5.85 o 
   8  -4   4        0.61        2.53      2.28 o 
 -10  -3   4        6.19        6.06      4.72 o 
  -9  -3   4        1.54        2.15      2.24 o 
  -8  -3   4       31.29       29.34      4.53 o 
  -7  -3   4       15.48       18.02      3.53 o 
  -6  -3   4      213.77      223.05     13.62 o 
  -5  -3   4      109.05      117.34      8.89 o 
  -4  -3   4       60.99       74.03     11.71 o 
  -3  -3   4      112.42      109.67      5.11 o 
  -2  -3   4       33.41       36.30      2.58 o 
  -1  -3   4       80.50       76.16      2.18 o 
   0  -3   4      381.54      427.00     15.62 o 
   1  -3   4       51.53       43.72      1.46 o 
   2  -3   4      528.49      517.60      8.63 o 
   3  -3   4      504.49      495.99     15.47 o 
   4  -3   4      247.82      258.87     12.86 o 
   5  -3   4        0.81        2.41      1.32 o 
   6  -3   4      102.32      157.70     36.09 o 
   7  -3   4       13.54       11.61      3.86 o 
   8  -3   4        3.37        3.39      2.57 o 
 -10  -2   4       34.37       21.35     16.83 o 
  -9  -2   4      101.77      105.17     45.91 o 
  -8  -2   4       66.34       73.79     20.95 o 
  -7  -2   4       57.79       55.30      9.99 o 
  -6  -2   4      244.64      264.62     14.51 o 
  -5  -2   4        0.25        2.95      1.45 o 
  -4  -2   4      139.44      151.24      6.18 o 
  -3  -2   4       11.29       13.17      1.38 o 
  -2  -2   4      637.31      620.47     10.61 o 
  -1  -2   4        0.59        0.47      0.28 o 
   0  -2   4      511.78      454.19     11.82 o 
   1  -2   4      291.48      250.85      3.63 o 
   2  -2   4     1043.46     1153.99     14.16 o 
   3  -2   4      292.64      310.85     11.87 o 
   4  -2   4      217.80      225.95     10.71 o 
   6  -2   4        0.36        2.25      2.00 o 
   7  -2   4       17.90       18.40      4.98 o 
   8  -2   4        1.29        1.86      1.99 o 
   9  -2   4        4.97        3.83      2.32 o 
 -10  -1   4        7.16        7.16      6.42 o 
  -9  -1   4       37.42       38.58     13.48 o 
  -8  -1   4        0.55        1.08      1.70 o 
  -7  -1   4       23.32       19.88      3.43 o 
  -6  -1   4       20.61       20.19      2.87 o 
  -5  -1   4       28.49       28.75      2.62 o 
  -4  -1   4      202.53      188.91      5.59 o 
  -3  -1   4      814.20      934.74     13.29 o 
  -2  -1   4       56.96       49.76      1.70 o 
  -1  -1   4        0.35        0.85      0.36 o 
   0  -1   4      234.82      189.57      2.18 o 
   1  -1   4      182.60      180.01      6.37 o 
   2  -1   4     2162.32     2243.10     23.88 o 
   3  -1   4      264.56      264.17      6.61 o 
   4  -1   4        3.52        2.41      2.16 o 
   5  -1   4      238.72      221.77     11.11 o 
   6  -1   4      824.61      908.34     71.32 o 
   7  -1   4      319.01      336.87     12.18 o 
   8  -1   4       19.16       18.05      3.43 o 
   9  -1   4        0.36        1.39      1.74 o 
  -9   0   4       23.62       19.25     10.23 o 
  -8   0   4       65.56       59.04      9.85 o 
  -7   0   4        0.75        1.08      1.33 o 
  -6   0   4        2.49        3.62      1.37 o 
  -5   0   4      149.25      134.96      6.71 o 
  -4   0   4      210.63      183.25      4.70 o 
  -3   0   4       95.23       73.57      3.19 o 
  -2   0   4        7.79       14.75      1.14 o 
  -1   0   4       30.97       13.89      1.34 o 
   0   0   4       20.44       16.45      0.85 o 
   1   0   4      109.05      110.32      1.95 o 
   2   0   4      553.88      520.70      6.97 o 
   3   0   4     1364.32     1468.35     24.31 o 
   4   0   4        8.63        6.32      1.66 o 
   5   0   4      196.39      196.39     16.09 o 
   6   0   4      997.91     1041.00     41.23 o 
   7   0   4      112.05       99.95      7.91 o 
   8   0   4        0.18        2.12      2.60 o 
   9   0   4        0.17        2.18      2.51 o 
  10   0   4        0.13        1.25      2.19 o 
  -9   1   4        8.58        6.68      5.03 o 
  -8   1   4       63.30       58.04      6.26 o 
  -7   1   4      340.96      369.14     19.20 o 
  -6   1   4      237.01      242.82     13.03 o 
  -5   1   4       61.70       61.12      4.24 o 
  -4   1   4       36.35       38.19      4.20 o 
  -3   1   4      202.35      189.57      3.74 o 
  -2   1   4       31.07       31.67      1.37 o 
  -1   1   4        0.56        0.86      0.34 o 
   0   1   4      627.61      640.69      6.45 o 
   1   1   4      113.01      124.11      2.42 o 
   2   1   4       71.28       55.44      2.82 o 
   3   1   4      902.81      871.99     10.93 o 
   4   1   4     3083.84     3094.46     49.08 o 
   5   1   4      410.72      425.67     20.93 o 
   6   1   4      235.30      237.41     15.36 o 
   7   1   4      171.39      170.03      9.60 o 
   8   1   4       99.06      105.52     11.47 o 
   9   1   4       76.68       85.70     10.44 o 
  10   1   4       15.74       14.58      3.85 o 
  -9   2   4       16.61       14.24     13.99 o 
  -8   2   4       19.11       17.12      5.63 o 
  -7   2   4        1.71        2.37      4.09 o 
  -6   2   4       29.42       28.40      3.52 o 
  -5   2   4       43.64       47.01      4.62 o 
  -4   2   4      350.06      354.81     15.89 o 
  -3   2   4       20.03       20.82      2.60 o 
  -2   2   4       36.70       38.60      3.06 o 
  -1   2   4       12.02       13.89      1.31 o 
   0   2   4      711.22      678.21     12.59 o 
   1   2   4        0.72        0.83      0.37 o 
   2   2   4       88.43       89.98      4.41 o 
   3   2   4        5.68        5.86      1.34 o 
   4   2   4     1384.25     1477.32     31.29 o 
   5   2   4      283.42      289.06     11.21 o 
   6   2   4      218.04      218.39     10.43 o 
   7   2   4       38.68       40.08      6.04 o 
   8   2   4      142.54      146.70     12.04 o 
   9   2   4        3.09        5.34      3.52 o 
  10   2   4        8.19        6.61      3.01 o 
  -8   3   4      118.01      112.79     13.28 o 
  -7   3   4       27.41       22.02      3.67 o 
  -6   3   4        7.83        3.69      1.74 o 
  -5   3   4       69.15       68.96      5.27 o 
  -4   3   4       64.00       60.69      4.23 o 
  -3   3   4        0.04        1.48      1.77 o 
  -2   3   4       26.91       38.23      3.28 o 
  -1   3   4      938.42      970.58     14.31 o 
   0   3   4      954.70     1066.66     15.94 o 
   1   3   4       99.46       90.05      3.61 o 
   2   3   4      842.82      871.38     12.84 o 
   3   3   4      105.66       88.02      4.19 o 
   4   3   4        5.36        7.54      1.61 o 
   5   3   4        1.60        5.64      3.09 o 
   6   3   4      114.60      112.47      8.90 o 
   7   3   4        2.91        3.77      1.67 o 
   8   3   4        7.69        7.58      2.68 o 
   9   3   4      272.62      285.85     27.75 o 
  10   3   4       34.18       32.65      7.14 o 
  -8   4   4       18.90       24.90      7.22 o 
  -7   4   4        7.22        3.72      2.16 o 
  -6   4   4        0.06        1.19      2.49 o 
  -5   4   4       11.21       10.84      2.51 o 
  -4   4   4      190.04      175.37     10.38 o 
  -3   4   4       32.33       27.35      3.19 o 
  -2   4   4      201.40      196.66      8.45 o 
  -1   4   4      150.55      152.43      6.94 o 
   0   4   4       57.51       58.91      5.46 o 
   1   4   4      387.89      396.15      8.12 o 
   2   4   4      101.71      111.24      4.97 o 
   3   4   4        1.78        3.99      0.90 o 
   4   4   4       75.05       71.10      5.33 o 
   5   4   4      447.93      442.34     12.29 o 
   6   4   4       52.96       50.66      5.24 o 
   7   4   4       15.10       20.07      3.56 o 
   8   4   4       12.79       11.40      3.18 o 
   9   4   4       53.23       54.10     11.09 o 
  10   4   4        0.07        2.20      2.35 o 
  -7   5   4        6.52        5.09      3.45 o 
  -6   5   4       77.87       74.99      8.99 o 
  -5   5   4       30.18       25.51      3.56 o 
  -4   5   4        0.19        3.15      2.42 o 
  -3   5   4       19.71       14.82      2.69 o 
  -2   5   4       68.74       60.79      4.69 o 
  -1   5   4      883.44      889.34     44.28 o 
   0   5   4      302.97      320.38     17.95 o 
   1   5   4       10.19       13.41      2.84 o 
   2   5   4      113.68      121.47      6.45 o 
   3   5   4      235.82      234.98      7.96 o 
   4   5   4      327.90      336.49     12.52 o 
   5   5   4      145.02      144.28      7.86 o 
   6   5   4        0.91        1.21      1.20 o 
   7   5   4       19.12       18.16      2.88 o 
   8   5   4        2.33        2.44      1.59 o 
   9   5   4       23.62       18.65      4.03 o 
  10   5   4       23.25       14.84      3.81 o 
  -6   6   4       27.05       27.45      4.47 o 
  -5   6   4      115.11      105.35      9.40 o 
  -4   6   4       94.55       88.11      6.76 o 
  -3   6   4       63.78       67.11      5.50 o 
  -2   6   4        0.02        2.27      1.81 o 
  -1   6   4        4.09        2.35      2.06 o 
   0   6   4       36.17       47.85      4.70 o 
   1   6   4      132.68      136.34      7.06 o 
   2   6   4      733.47      774.55     24.76 o 
   3   6   4      887.51      933.38     43.26 o 
   4   6   4        1.35        2.79      2.45 o 
   5   6   4       77.57       67.17      4.28 o 
   6   6   4       13.73       12.78      3.21 o 
   7   6   4       61.99       57.48      5.94 o 
   8   6   4        4.66        4.67      2.66 o 
   9   6   4        2.78        3.31      2.21 o 
  10   6   4        1.43        0.87      2.13 o 
  -5   7   4       70.28       72.15      7.05 o 
  -4   7   4        0.07        2.12      1.99 o 
  -3   7   4       15.62       17.58      3.77 o 
  -2   7   4        1.10        1.79      2.09 o 
  -1   7   4       42.04       34.87      4.24 o 
   0   7   4      142.54      159.75      9.62 o 
   1   7   4      329.39      356.06     18.69 o 
   2   7   4      108.33      102.16      7.89 o 
   3   7   4       97.00      114.46     10.61 o 
   4   7   4      363.35      357.77     24.81 o 
   5   7   4       35.07       33.27      5.69 o 
   6   7   4        0.83        1.94      2.22 o 
   7   7   4        8.12       12.86      3.96 o 
   8   7   4       32.20       35.20      8.49 o 
   9   7   4        2.44        2.77      2.39 o 
  -4   8   4        4.75        4.24      2.92 o 
  -3   8   4        6.36        4.20      2.60 o 
  -2   8   4       88.03       91.34      7.25 o 
  -1   8   4       82.86       92.53      7.68 o 
   0   8   4       86.87       99.08      7.52 o 
   1   8   4        1.42        3.34      1.99 o 
   2   8   4      394.81      406.47     19.68 o 
   3   8   4       70.83       67.78      5.88 o 
   4   8   4       20.67       22.80      4.58 o 
   5   8   4      461.00      470.11     31.66 o 
   6   8   4        0.06        0.46      2.14 o 
   7   8   4       18.45       20.46      5.96 o 
   8   8   4       43.49       49.70      8.78 o 
   9   8   4        1.31        1.30      2.56 o 
  -3   9   4       45.10       39.17     10.01 o 
  -2   9   4       18.11       20.34      4.48 o 
  -1   9   4       30.65       32.51      5.61 o 
   0   9   4       42.12       49.94      6.08 o 
   1   9   4       10.93       14.02      3.82 o 
   2   9   4      262.05      275.05     12.55 o 
   3   9   4        4.17        3.70      2.62 o 
   4   9   4        0.15        1.97      2.67 o 
   5   9   4        1.36        2.56      2.18 o 
   6   9   4       59.75       62.98      8.87 o 
   7   9   4       41.08       34.00      7.40 o 
   8   9   4       12.10       13.27      5.77 o 
  -1  10   4       29.10       33.22      6.24 o 
   0  10   4        4.78        8.15      3.44 o 
   1  10   4       56.03       55.36      6.39 o 
   2  10   4       86.44       81.41      7.94 o 
   3  10   4      145.79      143.89     14.32 o 
   4  10   4       38.95       36.13      5.36 o 
   5  10   4       12.94        9.61      3.44 o 
   6  10   4       76.61       71.05      7.34 o 
   2  11   4        9.76        6.91      3.06 o 
   3  11   4        1.38        3.06      3.47 o 
   4  11   4       56.18       50.76      7.38 o 
  -6 -10   5       19.78       12.70      5.84 o 
  -5 -10   5        3.98        3.58      4.72 o 
  -4 -10   5       13.22       12.43      5.22 o 
  -3 -10   5       18.68       22.42      7.75 o 
  -2 -10   5        3.62        2.62      4.40 o 
  -1 -10   5      167.26      165.83     15.64 o 
   0 -10   5        4.08        2.37      4.97 o 
   1 -10   5        5.53        4.45      4.21 o 
  -6  -9   5        3.62        3.45      3.61 o 
  -5  -9   5       15.11       21.14      6.46 o 
  -4  -9   5       14.63       22.03      6.05 o 
  -3  -9   5       78.40       89.70     10.80 o 
  -2  -9   5       84.29       94.79     11.95 o 
  -1  -9   5      207.23      233.91     17.48 o 
   0  -9   5        4.35        3.44      3.50 o 
   1  -9   5        2.30        2.44      3.38 o 
   2  -9   5       10.91        8.20      5.39 o 
   3  -9   5       13.29       13.22      5.76 o 
  -8  -8   5       17.46       14.12      3.92 o 
  -7  -8   5        9.30        8.35      2.90 o 
  -6  -8   5        1.49        1.73      2.51 o 
  -5  -8   5        9.48        9.23      3.08 o 
  -4  -8   5      245.83      236.61     10.98 o 
  -3  -8   5      156.76      150.09     12.55 o 
  -2  -8   5       91.79      103.02     10.67 o 
  -1  -8   5        6.04        9.46      4.50 o 
   0  -8   5      203.33      224.81     17.85 o 
   1  -8   5      252.02      256.79     17.59 o 
   2  -8   5       17.61       14.17      3.39 o 
   3  -8   5       24.90       24.55      4.29 o 
   4  -8   5        0.08        2.45      2.74 o 
  -9  -7   5        1.27        1.02      1.62 o 
  -8  -7   5        2.33        3.06      1.98 o 
  -7  -7   5        0.30        1.23      1.99 o 
  -6  -7   5       94.06       96.52      7.18 o 
  -5  -7   5       40.79       37.82      4.04 o 
  -4  -7   5       59.38       69.79      5.25 o 
  -3  -7   5        1.55        1.62      0.88 o 
  -2  -7   5       99.51       87.54      5.10 o 
  -1  -7   5       10.33        6.36      1.38 o 
   0  -7   5        1.97        2.39      1.96 o 
   1  -7   5      105.22       98.02      6.96 o 
   2  -7   5        1.32        3.25      2.43 o 
   3  -7   5       54.20       52.67      5.72 o 
   4  -7   5       18.76       20.31      4.22 o 
   5  -7   5        4.62        3.88      3.25 o 
  -9  -6   5        1.37        2.14      2.30 o 
  -8  -6   5       25.44       23.34      7.26 o 
  -7  -6   5       26.51       29.54      5.45 o 
  -6  -6   5        0.07        1.10      1.59 o 
  -5  -6   5       48.89       48.05      4.45 o 
  -4  -6   5       18.03       18.87      2.92 o 
  -3  -6   5       72.74       75.30      5.32 o 
  -2  -6   5       41.05       39.70      3.46 o 
  -1  -6   5      142.12      130.47      7.30 o 
   0  -6   5      180.65      164.17      5.82 o 
   1  -6   5        0.17        1.88      0.94 o 
   2  -6   5     1863.93     1939.81     89.79 o 
   3  -6   5       30.29       35.17      5.50 o 
   4  -6   5        0.55        2.78      2.52 o 
   5  -6   5       21.42       19.62      5.92 o 
   6  -6   5        0.89        2.76      5.87 o 
  -9  -5   5       48.23       50.44      8.85 o 
  -8  -5   5        1.40        2.23      4.08 o 
  -7  -5   5       30.47       33.58      5.84 o 
  -6  -5   5      193.49      225.42     13.60 o 
  -5  -5   5       76.42       75.96      7.61 o 
  -4  -5   5        5.38        4.39      1.59 o 
  -3  -5   5       28.40       30.64      3.67 o 
  -2  -5   5      186.57      190.09      6.72 o 
  -1  -5   5       25.72       24.66      1.81 o 
   0  -5   5       78.71       72.86      3.21 o 
   1  -5   5       55.78       50.73      1.83 o 
   2  -5   5       28.91       30.12      2.85 o 
   3  -5   5       75.72       75.82      3.94 o 
   4  -5   5      233.35      267.19      9.58 o 
   5  -5   5       33.08       39.05      7.43 o 
   6  -5   5        2.21        3.35      4.37 o 
   7  -5   5        8.37        4.24      5.14 o 
 -10  -4   5        0.84        1.20      2.74 o 
  -9  -4   5       11.08        8.65      4.31 o 
  -8  -4   5        0.90        1.93      1.45 o 
  -7  -4   5        4.48        3.65      1.99 o 
  -6  -4   5       60.53       63.12      6.56 o 
  -5  -4   5      258.31      285.96     13.02 o 
  -4  -4   5       50.72       42.88      3.55 o 
  -3  -4   5       38.51       37.19      2.93 o 
  -2  -4   5       42.98       44.08      2.03 o 
  -1  -4   5      473.41      506.88      5.18 o 
   0  -4   5        0.44        0.87      0.32 o 
   1  -4   5        5.14        5.53      0.77 o 
   2  -4   5        3.56        2.84      0.80 o 
   3  -4   5      584.12      667.97     17.55 o 
   4  -4   5      770.43      780.72     68.88 o 
   5  -4   5      330.57      347.86     25.18 o 
   6  -4   5       81.66      138.89     39.33 o 
   7  -4   5        6.76        6.52      3.20 o 
   8  -4   5       12.97       11.43      5.28 o 
 -10  -3   5       56.15       38.30      8.95 o 
  -9  -3   5       32.82       29.15     15.00 o 
  -8  -3   5       24.74       21.82      4.32 o 
  -7  -3   5       61.38       64.72      6.23 o 
  -6  -3   5       35.20       39.08      4.85 o 
  -5  -3   5      333.67      333.90     12.69 o 
  -4  -3   5      777.40      892.15     60.73 o 
  -3  -3   5       11.60        9.74      1.66 o 
  -2  -3   5       23.53       24.06      1.66 o 
  -1  -3   5        8.87        9.41      0.95 o 
   0  -3   5       47.63       40.33      3.33 o 
   1  -3   5      835.45      957.74     21.02 o 
   2  -3   5       55.63       61.07      3.34 o 
   3  -3   5        3.57        3.77      1.65 o 
   4  -3   5        4.18        3.85      1.89 o 
   5  -3   5      265.53      277.06     36.56 o 
   6  -3   5      262.04      380.97     86.06 o 
   7  -3   5       82.86       88.52     11.38 o 
   8  -3   5       10.25        9.53      3.73 o 
 -10  -2   5       21.95       10.76      7.46 o 
  -9  -2   5        0.65        3.09      4.06 o 
  -8  -2   5        0.23        0.53      1.27 o 
  -7  -2   5        2.63        1.58      1.21 o 
  -6  -2   5      152.98      169.55     15.04 o 
  -5  -2   5      305.59      330.59     15.65 o 
  -4  -2   5      224.97      242.00     12.24 o 
  -3  -2   5      306.64      295.17      9.63 o 
  -2  -2   5      100.32      102.28      2.49 o 
  -1  -2   5       98.01      105.02      2.61 o 
   0  -2   5        3.08        6.58      1.27 o 
   1  -2   5     1949.80     2005.85     39.22 o 
   2  -2   5        1.78        1.81      0.67 o 
   3  -2   5       16.18        7.11      1.63 o 
   4  -2   5        0.47        1.28      1.29 o 
   5  -2   5      607.83      635.89     30.58 o 
   6  -2   5        8.19        7.93      2.41 o 
   7  -2   5        3.33        2.84      1.93 o 
   8  -2   5        1.41        3.67      3.60 o 
   9  -2   5        0.37        1.04      1.76 o 
  -9  -1   5        8.84        6.09      3.93 o 
  -8  -1   5       97.26      105.95     35.55 o 
  -7  -1   5      174.14      206.46     38.18 o 
  -6  -1   5      355.38      348.22     17.02 o 
  -5  -1   5       95.33       94.89      5.35 o 
  -4  -1   5       39.78       36.49      3.86 o 
  -3  -1   5      677.95      738.74     35.02 o 
  -2  -1   5     3055.81     3263.57     82.04 o 
  -1  -1   5        9.27        8.82      0.77 o 
   0  -1   5      123.09      135.74      2.70 o 
   1  -1   5       11.76       13.01      1.09 o 
   2  -1   5      143.24      152.26      4.54 o 
   3  -1   5      553.87      548.34     12.64 o 
   4  -1   5      143.55      140.99      6.22 o 
   5  -1   5       17.29       17.68      2.64 o 
   6  -1   5      179.31      187.90      9.73 o 
   7  -1   5       50.41       46.08      4.85 o 
   8  -1   5      154.74      153.14      9.15 o 
   9  -1   5       25.23       26.24      7.58 o 
  -9   0   5        7.35        6.63      4.89 o 
  -8   0   5        9.44       10.31      5.60 o 
  -7   0   5      178.46      174.32      7.66 o 
  -6   0   5      149.55      140.98      6.14 o 
  -5   0   5      220.72      203.99      7.97 o 
  -4   0   5       26.42       27.30      2.24 o 
  -3   0   5      107.61       95.30      3.59 o 
  -2   0   5       33.48       34.16      3.69 o 
  -1   0   5     4534.58     4951.68     37.45 o 
   0   0   5      756.34      739.06     15.52 o 
   1   0   5       11.84        7.98      0.70 o 
   2   0   5     1960.93     1988.80     16.50 o 
   3   0   5        4.91        0.82      1.00 o 
   4   0   5       53.09       63.54      4.37 o 
   5   0   5        8.93        8.18      2.52 o 
   6   0   5        1.82        1.98      2.87 o 
   7   0   5      112.30      115.76      7.30 o 
   8   0   5       17.75       17.42      3.63 o 
   9   0   5       15.98       16.91      3.84 o 
  -9   1   5       46.98       54.55     19.58 o 
  -8   1   5       28.17       25.71     12.95 o 
  -7   1   5        9.40        5.48      2.05 o 
  -6   1   5       88.76       76.18      8.27 o 
  -5   1   5       26.94       27.55      2.86 o 
  -4   1   5        5.48        4.42      2.48 o 
  -3   1   5       94.28       89.81      4.07 o 
  -2   1   5      607.53      560.89      8.08 o 
  -1   1   5      430.48      386.14      9.21 o 
   0   1   5      185.33      206.96      4.01 o 
   1   1   5        6.04        5.75      0.79 o 
   2   1   5       84.44       80.53      3.25 o 
   3   1   5      335.11      357.45     10.67 o 
   4   1   5      233.37      228.04      6.15 o 
   5   1   5       74.16       78.56      6.12 o 
   6   1   5       14.71       16.38      3.92 o 
   7   1   5        1.67        3.27      2.26 o 
   8   1   5       96.24       98.99     16.10 o 
   9   1   5       32.83       37.46      7.57 o 
  10   1   5        5.45        3.62      2.44 o 
  -9   2   5        8.92        7.87      8.44 o 
  -8   2   5        1.97        2.90      3.04 o 
  -7   2   5        5.42        2.98      1.92 o 
  -6   2   5        0.02        1.28      3.50 o 
  -5   2   5      185.46      193.41     11.20 o 
  -4   2   5      471.35      482.81     26.80 o 
  -3   2   5      194.43      195.33      7.43 o 
  -2   2   5      553.46      555.19     17.33 o 
  -1   2   5      838.62      882.71     12.53 o 
   0   2   5     2646.66     2837.88     27.27 o 
   1   2   5      506.49      517.50      9.07 o 
   2   2   5       37.40       40.67      2.34 o 
   3   2   5        0.45        1.93      0.92 o 
   4   2   5      933.10      949.49     28.43 o 
   5   2   5      403.83      393.71     15.48 o 
   6   2   5      457.27      472.11     24.57 o 
   7   2   5       44.28       42.97      5.01 o 
   8   2   5        4.49        4.81      3.63 o 
   9   2   5        1.49        1.01      1.89 o 
  10   2   5        0.00        1.09      2.08 o 
  -8   3   5        0.63        0.76      3.39 o 
  -7   3   5       89.58       76.96      9.69 o 
  -6   3   5       71.88       70.87      5.56 o 
  -5   3   5       42.69       59.28     17.22 o 
  -4   3   5       15.62       13.57      2.27 o 
  -3   3   5      435.82      411.60     15.47 o 
  -2   3   5      429.44      425.31     13.56 o 
  -1   3   5      158.49      147.59      5.16 o 
   0   3   5        1.69        0.82      0.69 o 
   1   3   5       42.76       48.81      2.65 o 
   2   3   5       26.86       24.83      2.06 o 
   3   3   5      289.74      270.01      8.55 o 
   4   3   5      224.90      229.68      7.40 o 
   5   3   5      341.27      329.14     12.87 o 
   6   3   5        0.28        1.97      1.50 o 
   7   3   5       12.52       12.36      2.95 o 
   8   3   5        0.36        0.93      2.16 o 
   9   3   5        3.78        3.73      3.03 o 
  10   3   5       11.63       11.76      3.49 o 
  -8   4   5       97.70      102.59     16.65 o 
  -7   4   5       52.49       60.67     10.42 o 
  -6   4   5       34.36       51.59     25.52 o 
  -5   4   5       18.93       20.71      3.60 o 
  -4   4   5        0.47        0.94      1.75 o 
  -3   4   5       48.37       48.68      4.92 o 
  -2   4   5       11.44        6.42      3.80 o 
  -1   4   5      183.97      177.60      7.70 o 
   0   4   5       34.90       40.62      3.65 o 
   1   4   5      291.27      289.48     11.95 o 
   2   4   5     4351.77     4786.67     31.86 o 
   3   4   5      274.85      292.13      8.67 o 
   4   4   5      126.90      119.44      5.33 o 
   5   4   5       35.55       33.20      2.85 o 
   6   4   5      124.66      111.58      8.71 o 
   7   4   5        6.44        7.04      1.92 o 
   8   4   5       14.55       14.30      2.64 o 
   9   4   5       11.25       11.98      3.38 o 
  10   4   5        0.82        1.98      2.47 o 
  -7   5   5       16.38       19.78      7.32 o 
  -6   5   5       48.22       46.73      9.87 o 
  -5   5   5        1.87        1.83      2.55 o 
  -4   5   5       16.54       18.22      3.67 o 
  -3   5   5      115.66      108.02      6.48 o 
  -2   5   5      434.50      397.66     14.99 o 
  -1   5   5      378.91      373.55     13.79 o 
   0   5   5        0.56        1.32      3.09 o 
   1   5   5      243.22      234.63     10.90 o 
   2   5   5       89.23       82.24      3.74 o 
   3   5   5      363.37      379.58     11.78 o 
   4   5   5      114.03      102.76      4.27 o 
   5   5   5        0.23        1.17      1.40 o 
   6   5   5        5.39        4.29      1.36 o 
   7   5   5      136.11      139.17      6.09 o 
   8   5   5      122.85      114.02      6.10 o 
   9   5   5       11.66       11.11      3.30 o 
  10   5   5       27.34       20.12      6.48 o 
  -6   6   5        1.23        2.43      3.93 o 
  -5   6   5       23.94       18.97      3.56 o 
  -4   6   5       21.40       22.11      3.56 o 
  -3   6   5       31.65       38.23      5.52 o 
  -2   6   5        0.42        2.54      1.70 o 
  -1   6   5      225.02      241.32     20.73 o 
   0   6   5       38.28       43.75      5.16 o 
   1   6   5      174.25      191.00     12.17 o 
   2   6   5       45.29       45.67      6.11 o 
   3   6   5      251.63      252.54      9.96 o 
   4   6   5      254.84      261.73     11.02 o 
   5   6   5       60.55       62.66      3.51 o 
   6   6   5       47.32       60.59      5.80 o 
   7   6   5       19.32       26.97      4.58 o 
   8   6   5        2.13        2.02      2.14 o 
   9   6   5        0.02        2.30      2.21 o 
  -5   7   5       65.93       54.85      9.08 o 
  -4   7   5       40.29       31.18      7.80 o 
  -3   7   5      111.73      116.90      7.68 o 
  -2   7   5       71.94       75.10      6.17 o 
  -1   7   5       26.13       29.79      5.14 o 
   0   7   5      138.11      138.11     16.28 o 
   1   7   5       57.65       66.01      6.51 o 
   2   7   5       38.29       40.46      4.56 o 
   3   7   5       28.51       28.41      5.22 o 
   4   7   5      187.20      200.01     13.28 o 
   5   7   5      245.93      255.06     11.08 o 
   6   7   5       86.26       91.52      9.72 o 
   7   7   5       22.49       18.65      4.04 o 
   8   7   5       36.97       36.00      5.21 o 
   9   7   5        2.27        2.65      2.95 o 
  -4   8   5       72.64       74.18     12.33 o 
  -3   8   5       77.82       78.94      7.55 o 
  -2   8   5       33.23       36.61      5.75 o 
  -1   8   5       13.65       17.15      4.13 o 
   0   8   5       20.13       20.51      4.11 o 
   1   8   5      686.97      730.39     19.14 o 
   2   8   5       28.46       31.34      4.67 o 
   3   8   5       19.09       22.54      4.07 o 
   4   8   5       24.40       24.32      5.39 o 
   5   8   5       28.85       24.82      5.96 o 
   6   8   5        1.10        3.25      3.36 o 
   7   8   5       12.68        8.37      3.88 o 
   8   8   5        0.61        1.20      2.69 o 
  -3   9   5       22.26       20.76      7.10 o 
  -2   9   5       10.28       11.87      3.96 o 
  -1   9   5       16.81       18.29      4.62 o 
   0   9   5      123.77      136.79     14.98 o 
   1   9   5      168.24      182.44     10.64 o 
   2   9   5       13.60       16.24      3.96 o 
   3   9   5       64.53       62.65      6.37 o 
   4   9   5       24.57       22.07      4.29 o 
   5   9   5       19.10       13.37      4.03 o 
   6   9   5        0.88        2.22      2.24 o 
   7   9   5       16.11       14.24      4.95 o 
   8   9   5       11.78        7.17      2.97 o 
  -1  10   5       15.29       13.10      4.26 o 
   0  10   5       64.98       52.38      6.33 o 
   1  10   5       41.33       38.35      5.60 o 
   2  10   5      377.17      398.96     16.46 o 
   3  10   5      138.33      133.49     10.54 o 
   4  10   5        7.26        4.75      2.81 o 
   5  10   5        3.29        6.23      3.34 o 
   6  10   5        0.25        1.27      2.44 o 
  -5 -10   6       50.58       53.47     11.12 o 
  -4 -10   6       41.94       54.66      9.61 o 
  -3 -10   6       26.70       22.70      6.46 o 
  -2 -10   6       88.37       70.55     11.03 o 
  -1 -10   6      180.20      195.62     17.33 o 
   0 -10   6        1.64        6.24      5.42 o 
  -7  -9   6        6.95        6.36      4.09 o 
  -6  -9   6       16.64       12.14      5.68 o 
  -5  -9   6       74.12       67.97     10.14 o 
  -4  -9   6        5.84        5.51      5.20 o 
  -3  -9   6        3.55        2.63      3.13 o 
  -2  -9   6       40.38       28.82      6.94 o 
  -1  -9   6        5.57        6.29      5.64 o 
   0  -9   6       18.00       21.72      7.00 o 
   1  -9   6        5.14        6.53      4.68 o 
   2  -9   6        3.94        5.48      4.37 o 
  -8  -8   6       18.51       17.43      4.72 o 
  -7  -8   6        1.61        3.05      2.69 o 
  -6  -8   6        5.22        5.63      2.36 o 
  -5  -8   6        4.91        2.52      2.95 o 
  -4  -8   6        0.70        4.01      5.52 o 
  -3  -8   6       43.40       46.03      7.58 o 
  -2  -8   6       50.64       62.32      8.87 o 
  -1  -8   6      131.43      138.75     13.37 o 
   0  -8   6      234.89      237.34     16.96 o 
   1  -8   6      138.45      157.24     14.34 o 
   2  -8   6      102.70       95.49     11.20 o 
   3  -8   6       51.03       45.45      5.85 o 
   4  -8   6        4.17        2.16      2.47 o 
  -8  -7   6        1.11        2.38      2.67 o 
  -7  -7   6       38.82       38.47      6.07 o 
  -6  -7   6        6.08        5.25      1.93 o 
  -5  -7   6        0.69        1.56      1.73 o 
  -4  -7   6       19.92       21.37      3.66 o 
  -3  -7   6      595.85      616.08     35.52 o 
  -2  -7   6      309.92      298.10     24.21 o 
  -1  -7   6      229.00      215.46     13.06 o 
   0  -7   6        2.96        2.30      2.25 o 
   1  -7   6      123.10      117.05     16.01 o 
   2  -7   6       18.04       16.73      3.27 o 
   3  -7   6       18.55       17.45      3.67 o 
   4  -7   6        7.02        4.68      2.67 o 
   5  -7   6        1.24        1.13      2.12 o 
  -9  -6   6        0.18        1.31      3.36 o 
  -8  -6   6        0.00        3.18      4.22 o 
  -7  -6   6        0.40        1.10      1.72 o 
  -6  -6   6       14.28        8.50      2.37 o 
  -5  -6   6        0.68        2.39      1.91 o 
  -4  -6   6       71.57       75.00     10.51 o 
  -3  -6   6       44.42       46.07      4.80 o 
  -2  -6   6      412.69      445.68     16.56 o 
  -1  -6   6       38.86       34.16      2.66 o 
   0  -6   6        5.44        4.64      3.93 o 
   1  -6   6      397.98      416.07     16.78 o 
   2  -6   6       38.60       37.55      4.48 o 
   3  -6   6        1.60        2.71      2.66 o 
   4  -6   6        0.19        1.25      2.32 o 
   5  -6   6        1.90        1.36      2.71 o 
   6  -6   6       29.41       31.05      5.68 o 
  -9  -5   6        0.11        1.85      3.42 o 
  -8  -5   6       10.54        6.84      3.04 o 
  -7  -5   6       14.82       14.20      3.81 o 
  -6  -5   6      111.95      108.75      6.60 o 
  -5  -5   6      733.66      793.67     25.78 o 
  -4  -5   6      141.82      155.38      5.58 o 
  -3  -5   6       59.42       55.47      3.80 o 
  -2  -5   6      144.31      152.38      4.53 o 
  -1  -5   6      174.26      192.78      6.92 o 
   0  -5   6      191.88      172.28     13.70 o 
   1  -5   6      636.72      655.21     21.63 o 
   2  -5   6      411.73      411.78     15.81 o 
   3  -5   6        8.82        5.65      1.90 o 
   4  -5   6       30.17       29.61      5.74 o 
   5  -5   6      126.76      129.49     23.30 o 
   6  -5   6       29.02       31.95      7.36 o 
   7  -5   6       11.72       16.17     11.77 o 
  -9  -4   6        0.47        2.04      3.69 o 
  -7  -4   6        1.37        1.63      2.72 o 
  -6  -4   6        4.87        3.77      1.92 o 
  -5  -4   6       11.13        9.99      2.80 o 
  -4  -4   6      479.77      470.20     12.75 o 
  -3  -4   6      339.98      330.59     10.38 o 
  -2  -4   6        8.89        5.83      1.01 o 
  -1  -4   6      230.64      258.60      5.69 o 
   0  -4   6      428.81      428.99     14.27 o 
   1  -4   6      487.02      543.53     28.53 o 
   2  -4   6      366.96      336.41     10.93 o 
   3  -4   6        1.36        1.21      0.94 o 
   4  -4   6        6.29        6.20      1.99 o 
   5  -4   6        3.01        2.03      1.62 o 
   6  -4   6        2.32       10.87      7.32 o 
   7  -4   6       17.18        8.37      4.70 o 
  -9  -3   6       25.97       21.43     13.55 o 
  -8  -3   6       71.32       78.68     23.29 o 
  -7  -3   6       31.71       38.53     10.42 o 
  -6  -3   6       15.81       15.03      5.02 o 
  -5  -3   6       13.04       15.09      3.95 o 
  -4  -3   6       13.14       12.88      2.29 o 
  -3  -3   6      703.30      720.55     27.41 o 
  -2  -3   6      216.83      231.70      6.51 o 
  -1  -3   6       73.73       61.93      2.39 o 
   0  -3   6      778.31      799.54     12.88 o 
   1  -3   6      378.82      403.67     10.07 o 
   2  -3   6      366.02      373.00      7.92 o 
   3  -3   6        3.30        5.51      1.22 o 
   4  -3   6      294.86      268.63     15.22 o 
   5  -3   6        3.32        2.47      1.50 o 
   6  -3   6        0.09        1.60      1.73 o 
   7  -3   6       50.01       47.84      5.29 o 
   8  -3   6       32.48       43.07      8.98 o 
  -9  -2   6        4.18        3.16      4.02 o 
  -8  -2   6       19.14       13.77      9.99 o 
  -7  -2   6       31.51       28.41      5.51 o 
  -6  -2   6        1.27        0.98      1.31 o 
  -5  -2   6        7.89        8.01      2.60 o 
  -4  -2   6      227.25      242.97     10.23 o 
  -3  -2   6      130.43      126.74      4.77 o 
  -2  -2   6      249.42      261.09      4.10 o 
  -1  -2   6       55.53       42.04      1.48 o 
   0  -2   6       21.78       23.52      0.98 o 
   1  -2   6     1671.08     1812.14     23.80 o 
   2  -2   6      559.72      546.95      9.37 o 
   3  -2   6      120.50      119.24      4.56 o 
   4  -2   6       72.05       64.32      6.86 o 
   5  -2   6      189.98      219.75     83.80 o 
   6  -2   6      205.49      209.26      9.10 o 
   7  -2   6      157.02      174.35     10.18 o 
   8  -2   6        4.62        8.37      5.45 o 
   9  -2   6        8.50        2.56      3.77 o 
  -9  -1   6       11.96       11.01      7.26 o 
  -8  -1   6       32.02       33.92     14.09 o 
  -7  -1   6        7.02        6.91      2.19 o 
  -6  -1   6      406.57      429.62     27.69 o 
  -5  -1   6      157.82      167.22      6.87 o 
  -4  -1   6       91.64       91.08      3.74 o 
  -3  -1   6       12.44        5.27      1.18 o 
  -2  -1   6       98.75       89.41      2.57 o 
  -1  -1   6        0.03        1.09      0.62 o 
   0  -1   6        3.95        5.18      0.56 o 
   1  -1   6      100.34      105.83      2.94 o 
   2  -1   6      269.64      305.90      5.94 o 
   3  -1   6        0.12        2.73      1.22 o 
   4  -1   6      424.63      441.42     13.83 o 
   5  -1   6      337.02      362.12     14.10 o 
   6  -1   6       33.70       39.16      4.43 o 
   7  -1   6        0.83        2.47      2.44 o 
   8  -1   6       24.14       22.83      4.16 o 
   9  -1   6       23.57       18.24      6.16 o 
  -9   0   6        0.07        1.58      3.29 o 
  -8   0   6        2.74        3.48      4.00 o 
  -7   0   6       88.30       93.74     10.17 o 
  -6   0   6       58.06       50.38      3.49 o 
  -5   0   6      337.62      359.41     29.45 o 
  -4   0   6      123.83      107.87      5.23 o 
  -3   0   6        4.13        2.83      1.23 o 
  -2   0   6     1096.83     1296.72     18.60 o 
  -1   0   6       97.80       99.74      2.05 o 
   0   0   6      446.35      499.48     15.62 o 
   1   0   6      216.69      214.36      5.13 o 
   2   0   6      501.68      579.79      9.35 o 
   3   0   6      740.36      687.96     11.68 o 
   4   0   6      583.24      629.15     22.48 o 
   5   0   6      380.23      423.26     15.62 o 
   6   0   6      206.15      228.52     13.19 o 
   7   0   6        0.98        1.62      2.08 o 
   8   0   6        9.45        9.86      3.00 o 
   9   0   6      122.68      125.61      9.19 o 
  -9   1   6        0.52       -0.19      3.76 o 
  -8   1   6        6.85       15.00      5.44 o 
  -7   1   6       14.80       18.15      5.67 o 
  -6   1   6      256.79      240.93     20.11 o 
  -5   1   6     1805.00     1875.90     36.39 o 
  -4   1   6       11.39       11.06      1.03 o 
  -3   1   6       99.72       86.57      4.38 o 
  -2   1   6      311.67      344.88     22.11 o 
  -1   1   6      396.84      345.59      4.62 o 
   0   1   6       15.22       11.64      1.15 o 
   1   1   6       72.30       71.23      2.69 o 
   2   1   6        5.29        9.17      1.30 o 
   3   1   6      304.02      335.65     10.60 o 
   4   1   6      473.08      474.37     12.60 o 
   5   1   6     1233.56     1382.88     38.85 o 
   6   1   6      149.48      133.04     15.77 o 
   7   1   6        0.01        1.94      2.13 o 
   8   1   6       26.37       30.54      5.00 o 
   9   1   6        5.49        5.66      2.83 o 
  10   1   6        3.92        3.90      3.08 o 
  -8   2   6       22.27       22.13      5.90 o 
  -7   2   6       21.90       22.12      5.72 o 
  -6   2   6       14.39       16.69      5.89 o 
  -5   2   6      131.04      123.26     11.34 o 
  -4   2   6        0.90        1.74      1.16 o 
  -3   2   6      329.25      279.27     19.43 o 
  -2   2   6      195.43      194.60      5.10 o 
  -1   2   6      515.83      515.06      6.92 o 
   0   2   6      544.73      626.91      7.19 o 
   1   2   6      515.88      519.53      7.94 o 
   2   2   6        0.09        3.58      2.84 o 
   3   2   6       76.47       68.14      3.81 o 
   4   2   6      170.50      154.58     13.28 o 
   5   2   6      160.22      164.73      7.69 o 
   6   2   6      269.30      281.92     12.50 o 
   7   2   6       41.96       41.90      4.91 o 
   8   2   6       79.62       91.34     11.00 o 
   9   2   6       22.95       22.66      4.21 o 
  10   2   6       18.37       23.18      7.62 o 
  -8   3   6       37.04       38.10      8.20 o 
  -7   3   6       16.55       12.34      4.75 o 
  -6   3   6       33.14       40.00      7.69 o 
  -5   3   6       22.71       26.90     10.91 o 
  -4   3   6        7.20        6.01      1.52 o 
  -3   3   6     1977.80     1942.20     23.65 o 
  -2   3   6      480.95      472.19     14.73 o 
  -1   3   6      239.37      254.98      5.78 o 
   0   3   6       48.14       46.69      4.59 o 
   1   3   6       10.00        8.51      1.43 o 
   2   3   6        1.54        2.51      0.91 o 
   3   3   6        6.92        6.91      1.52 o 
   4   3   6       13.43       16.63      3.09 o 
   5   3   6      136.64      132.05      5.22 o 
   6   3   6        0.12        4.35      2.49 o 
   7   3   6      162.67      164.34      8.39 o 
   8   3   6       78.83       79.07      5.71 o 
   9   3   6       40.55       39.68      4.64 o 
  10   3   6        4.05        4.93      2.35 o 
  -7   4   6        2.23        2.69      4.15 o 
  -6   4   6       14.63       12.07      4.91 o 
  -5   4   6       10.54        9.16      3.37 o 
  -4   4   6        8.65        9.59      2.21 o 
  -3   4   6       22.50       20.13      2.93 o 
  -2   4   6     1354.46     1382.35     29.74 o 
  -1   4   6       17.92       18.36      2.49 o 
   0   4   6       85.55       94.94      9.19 o 
   1   4   6      303.71      328.14      9.59 o 
   2   4   6        5.26        3.41      1.68 o 
   3   4   6      261.83      274.98      8.57 o 
   4   4   6      102.06      101.00      4.99 o 
   5   4   6      111.13      101.56      6.56 o 
   6   4   6       38.30       37.41      3.13 o 
   7   4   6       33.88       34.92      4.10 o 
   8   4   6        0.08        2.06      1.82 o 
   9   4   6        0.37        1.34      2.50 o 
  10   4   6        0.22        1.30      1.88 o 
  -7   5   6       33.42       44.05     10.74 o 
  -6   5   6      185.47      221.42     17.50 o 
  -5   5   6       30.44       26.57      3.72 o 
  -4   5   6       35.85       44.21      8.02 o 
  -3   5   6       13.79       21.97      3.36 o 
  -2   5   6      139.49      152.04      9.41 o 
  -1   5   6       29.69       28.03      3.62 o 
   0   5   6       64.41       72.39      5.04 o 
   1   5   6       68.02       64.89      3.92 o 
   2   5   6      146.66      144.38      7.00 o 
   3   5   6      202.42      195.16     11.85 o 
   4   5   6      257.42      262.08      8.96 o 
   5   5   6       99.57       96.59      5.75 o 
   6   5   6        4.67        3.90      1.40 o 
   7   5   6        1.44        2.09      1.33 o 
   8   5   6       14.08       12.00      2.44 o 
   9   5   6       12.50        7.25      3.12 o 
  10   5   6        1.47        1.26      2.36 o 
  -6   6   6       24.64       21.93      6.44 o 
  -5   6   6        1.06        1.93      4.02 o 
  -4   6   6        0.04        1.77      1.62 o 
  -3   6   6       14.05       12.85      3.82 o 
  -2   6   6       27.15       23.14      4.46 o 
  -1   6   6      932.87      937.33     30.31 o 
   0   6   6      815.34      911.16     23.12 o 
   1   6   6      165.98      172.37      9.36 o 
   2   6   6      367.88      379.19     15.45 o 
   3   6   6      281.73      271.58      8.97 o 
   4   6   6      300.36      296.04     12.63 o 
   5   6   6        0.36        1.45      1.10 o 
   6   6   6        0.34        1.71      2.35 o 
   7   6   6       30.67       34.71      5.06 o 
   8   6   6        0.81        1.26      2.57 o 
   9   6   6        7.53        6.76      2.65 o 
  -5   7   6        5.90        7.93      4.91 o 
  -4   7   6       59.39       54.65     10.13 o 
  -3   7   6       11.45        8.11      2.86 o 
  -2   7   6        5.91        7.27      2.62 o 
  -1   7   6        7.75        5.62      3.63 o 
   0   7   6       20.95       27.84      4.29 o 
   1   7   6       14.70       21.62      3.86 o 
   2   7   6      342.27      342.89     18.57 o 
   3   7   6       22.97       20.98      4.57 o 
   4   7   6       41.32       40.83      7.49 o 
   5   7   6       19.42       25.34      6.13 o 
   6   7   6        1.06        3.86      2.54 o 
   7   7   6        8.10        6.19      2.48 o 
   8   7   6       31.28       36.24      6.55 o 
   9   7   6       16.96       15.24      4.25 o 
  -4   8   6       81.55       93.67     15.31 o 
  -3   8   6       94.71      104.48      8.00 o 
  -2   8   6        0.82        3.13      2.04 o 
  -1   8   6       17.33       17.70      3.98 o 
   0   8   6        1.72        3.27      3.23 o 
   1   8   6      974.94     1107.45     28.20 o 
   2   8   6       10.39       13.87      4.65 o 
   3   8   6       31.82       30.32      4.62 o 
   4   8   6        1.22        4.33      3.14 o 
   5   8   6       22.60       30.18      6.70 o 
   6   8   6      314.01      321.20     13.72 o 
   7   8   6       88.84       77.78     10.07 o 
   8   8   6       16.88       14.15      4.94 o 
  -2   9   6        1.23        1.93      4.09 o 
  -1   9   6        6.48        7.60      3.72 o 
   0   9   6        8.84        6.76      3.66 o 
   1   9   6        4.71        5.67      2.81 o 
   2   9   6       28.66       30.10      4.86 o 
   3   9   6        0.27        3.34      2.21 o 
   4   9   6       68.28       69.63      9.12 o 
   5   9   6       30.26       27.67      6.25 o 
   6   9   6        0.15        1.92      2.02 o 
   7   9   6       13.13        8.81      3.65 o 
   0  10   6        0.38        1.97      2.45 o 
   1  10   6        4.80        5.57      3.10 o 
   2  10   6        4.60        3.81      3.54 o 
   3  10   6      236.12      237.05     13.02 o 
   4  10   6       17.41       17.52      5.88 o 
   5  10   6       38.89       39.46      6.20 o 
   6  10   6        9.28        7.75      3.90 o 
  -4 -10   7       13.42       19.59      6.84 o 
  -3 -10   7        3.55        5.95      6.25 o 
  -2 -10   7      164.49      167.41     15.77 o 
  -1 -10   7       19.84       19.15      6.04 o 
   0 -10   7        0.01        0.91      3.74 o 
  -6  -9   7        2.99        5.03      3.20 o 
  -5  -9   7        2.81        2.80      4.33 o 
  -4  -9   7       69.58       76.33     10.31 o 
  -3  -9   7       49.65       66.11     10.01 o 
  -2  -9   7      150.36      177.98     16.06 o 
  -1  -9   7      146.45      155.79     15.29 o 
   0  -9   7        0.86        1.79      4.62 o 
   1  -9   7       10.29        7.89      5.13 o 
   2  -9   7        3.95        2.86      3.81 o 
  -7  -8   7        0.00       -0.38      2.42 o 
  -6  -8   7        0.62        1.90      3.93 o 
  -5  -8   7       19.83       16.32      4.94 o 
  -4  -8   7        9.67        9.84      4.21 o 
  -3  -8   7       68.89       59.73      8.63 o 
  -2  -8   7       73.33       60.32      8.61 o 
  -1  -8   7       50.71       54.84      8.72 o 
   0  -8   7      136.84      133.71     13.08 o 
   1  -8   7       32.67       32.26     12.12 o 
   2  -8   7       17.19       18.11      4.51 o 
   3  -8   7       35.51       36.80      5.72 o 
   4  -8   7       10.39        8.13      3.79 o 
  -8  -7   7       13.15        6.66      3.94 o 
  -7  -7   7       16.60        8.96      2.66 o 
  -6  -7   7       59.63       59.03      5.43 o 
  -5  -7   7       55.48       59.71      5.10 o 
  -4  -7   7        7.71       10.70      2.61 o 
  -3  -7   7       21.02       17.67      4.50 o 
  -2  -7   7       47.89       38.78      5.24 o 
  -1  -7   7        8.42        9.47      3.73 o 
   0  -7   7        4.76        4.04      1.98 o 
   1  -7   7      274.38      273.78     11.25 o 
   2  -7   7       38.51       41.02      5.06 o 
   3  -7   7        2.59        2.87      2.53 o 
   4  -7   7       12.40       11.52      3.58 o 
   5  -7   7        8.65        7.10      3.30 o 
  -9  -6   7       24.83       31.25      8.63 o 
  -8  -6   7        3.48        5.61      5.23 o 
  -7  -6   7       44.56       45.91      5.37 o 
  -6  -6   7        8.80        7.90      2.62 o 
  -5  -6   7       30.17       30.11      4.31 o 
  -4  -6   7        1.03        1.65      1.30 o 
  -3  -6   7      157.88      155.78      7.15 o 
  -2  -6   7       11.05       10.11      1.42 o 
  -1  -6   7       50.00       45.83      7.73 o 
   0  -6   7      185.52      157.96      8.52 o 
   1  -6   7      200.63      207.74     16.40 o 
   2  -6   7       25.14       27.45      5.03 o 
   3  -6   7       18.92       21.92      3.98 o 
   4  -6   7      102.63      102.79      8.42 o 
   5  -6   7        3.47        2.63      2.64 o 
   6  -6   7        1.07        2.72      2.75 o 
  -9  -5   7       32.49       29.91      7.35 o 
  -7  -5   7        0.22        1.17      3.48 o 
  -6  -5   7       83.52       80.98      5.75 o 
  -5  -5   7       36.08       36.41      4.37 o 
  -4  -5   7        3.60        2.60      1.18 o 
  -3  -5   7       19.58       21.34      2.57 o 
  -2  -5   7      148.26      155.94      5.43 o 
  -1  -5   7      115.60      112.87      5.98 o 
   0  -5   7        1.39        2.82      1.57 o 
   1  -5   7        0.69        2.30      1.62 o 
   2  -5   7       36.67       40.63      4.89 o 
   3  -5   7       94.29       86.90      7.65 o 
   4  -5   7      112.61      111.56      7.96 o 
   5  -5   7        6.16        5.62      2.59 o 
   6  -5   7       11.49        8.05      3.47 o 
   7  -5   7        0.09        4.68      5.08 o 
  -9  -4   7        0.91        2.66      3.07 o 
  -8  -4   7        0.09        3.58      3.50 o 
  -7  -4   7       10.73       10.60      3.65 o 
  -6  -4   7        8.06        6.42      3.64 o 
  -5  -4   7      542.66      600.05     27.25 o 
  -4  -4   7      106.90      100.00      6.15 o 
  -3  -4   7      549.15      553.61     16.72 o 
  -2  -4   7      258.39      255.24      7.02 o 
  -1  -4   7      154.03      160.02      5.17 o 
   0  -4   7       23.03       34.88      4.76 o 
   1  -4   7        0.41        1.75      2.10 o 
   2  -4   7       30.20       34.22      4.43 o 
   3  -4   7        3.01        3.50      2.53 o 
   4  -4   7       30.67       28.68      4.26 o 
   5  -4   7        6.93       10.60      4.65 o 
   6  -4   7      282.91      434.38     71.30 o 
   7  -4   7      135.40      139.53     10.87 o 
  -9  -3   7        1.73        0.88      1.97 o 
  -8  -3   7      203.36      244.11     18.07 o 
  -7  -3   7       61.57       71.78     20.27 o 
  -6  -3   7       72.04       75.51     15.81 o 
  -5  -3   7      122.62      128.67      9.78 o 
  -4  -3   7       18.50       17.53      2.12 o 
  -3  -3   7       89.50       86.52      4.33 o 
  -2  -3   7       47.41       39.01      2.46 o 
  -1  -3   7       30.58       27.82      1.74 o 
   0  -3   7      580.06      630.07     26.52 o 
   1  -3   7      201.97      205.42     12.19 o 
   2  -3   7        0.13        0.62      0.86 o 
   3  -3   7       12.70        9.38      1.38 o 
   4  -3   7       33.17       38.16      3.39 o 
   5  -3   7        8.35       11.85      4.71 o 
   6  -3   7        0.99        3.42      2.03 o 
   7  -3   7       10.22        7.34      3.13 o 
   8  -3   7       19.81       22.84      6.09 o 
  -8  -2   7      103.37      108.16     22.95 o 
  -7  -2   7       22.07       29.25     13.28 o 
  -6  -2   7      240.13      299.55     24.77 o 
  -5  -2   7      158.05      162.97      9.05 o 
  -4  -2   7      160.77      150.55      5.20 o 
  -3  -2   7      726.96      782.35     22.85 o 
  -2  -2   7        0.19        0.62      0.44 o 
  -1  -2   7      213.81      206.24      5.11 o 
   0  -2   7      316.01      340.11      9.29 o 
   1  -2   7        0.81        0.26      0.25 o 
   2  -2   7      336.20      353.00      9.28 o 
   3  -2   7      384.00      410.20     12.57 o 
   4  -2   7       17.90       22.88      4.59 o 
   5  -2   7       54.15       59.99      4.33 o 
   6  -2   7       11.23        8.41      2.17 o 
   7  -2   7        3.51        8.76      4.77 o 
   8  -2   7       42.77       51.57      6.85 o 
  -9  -1   7        0.88        1.10      3.39 o 
  -8  -1   7        0.11        1.40      2.09 o 
  -7  -1   7       21.38       23.22     10.13 o 
  -5  -1   7      111.49      103.77      9.21 o 
  -4  -1   7       15.64       12.12      0.93 o 
  -3  -1   7      109.92      111.63      3.12 o 
  -2  -1   7      780.43      784.66     17.32 o 
  -1  -1   7     1495.11     1596.56     64.99 o 
   0  -1   7      251.90      251.03      8.12 o 
   1  -1   7      578.15      596.22      8.09 o 
   2  -1   7       63.43       83.29     17.26 o 
   3  -1   7       25.64       36.07     14.19 o 
   4  -1   7       21.62       28.66      2.68 o 
   5  -1   7        9.52        6.16      1.85 o 
   6  -1   7       11.53       13.35      2.78 o 
   7  -1   7       23.12       22.06      4.13 o 
   8  -1   7       44.00       49.30      7.24 o 
   9  -1   7        6.01        4.34      2.50 o 
  -9   0   7       26.91       28.02     15.70 o 
  -8   0   7       15.13       16.90      7.77 o 
  -7   0   7       13.83        9.02      4.50 o 
  -6   0   7       70.01       74.14      8.58 o 
  -5   0   7      212.65      230.33     16.65 o 
  -4   0   7      146.07      133.78      3.89 o 
  -3   0   7      319.07      338.48     18.34 o 
  -2   0   7      772.99      808.66     14.42 o 
  -1   0   7      544.01      619.39      5.80 o 
   0   0   7       13.81       10.87      1.21 o 
   1   0   7      255.96      273.48     10.17 o 
   2   0   7      268.17      251.34      6.35 o 
   3   0   7       64.35       72.06      3.61 o 
   4   0   7        4.57        6.13      1.64 o 
   5   0   7       92.39       97.42      6.70 o 
   6   0   7      126.06      136.56      7.10 o 
   7   0   7      129.51      144.97      8.43 o 
   8   0   7        7.43        7.05      2.41 o 
   9   0   7       20.45       25.36      3.93 o 
  -9   1   7        1.91        2.75      3.36 o 
  -8   1   7        3.09        4.66      4.45 o 
  -7   1   7        8.36       13.46      4.75 o 
  -6   1   7       41.73       44.97      9.99 o 
  -5   1   7        1.86        2.99      3.64 o 
  -4   1   7     1046.14     1086.02     29.13 o 
  -3   1   7      263.61      289.28     16.61 o 
  -2   1   7      608.81      692.63     30.67 o 
  -1   1   7      126.00      135.31      4.00 o 
   0   1   7        2.39        6.91      0.93 o 
   1   1   7      339.53      350.46      8.65 o 
   2   1   7       21.01       19.96      1.95 o 
   3   1   7      146.91      152.12      5.75 o 
   4   1   7      108.02      116.25      7.50 o 
   5   1   7      655.06      658.49     17.69 o 
   6   1   7      442.00      473.65     15.03 o 
   7   1   7       13.96       16.65      3.08 o 
   8   1   7        2.00        3.92      2.00 o 
   9   1   7        0.73        1.61      2.17 o 
  -8   2   7        3.05        3.96      3.68 o 
  -7   2   7       32.18       24.27      5.68 o 
  -6   2   7       26.60       36.20      7.50 o 
  -5   2   7       44.26       44.67      3.37 o 
  -4   2   7      404.44      407.32     13.67 o 
  -3   2   7     1223.99     1333.50     30.83 o 
  -2   2   7      295.90      287.16      6.43 o 
  -1   2   7        0.08        1.85      0.67 o 
   0   2   7      118.54      145.20      5.43 o 
   1   2   7      120.96      129.65      5.48 o 
   2   2   7       24.24       31.82      2.41 o 
   3   2   7        0.91        3.38      1.76 o 
   4   2   7      240.65      238.66      8.70 o 
   5   2   7       61.76       50.58      3.51 o 
   6   2   7      107.46      110.40      5.83 o 
   7   2   7      220.30      222.13      8.44 o 
   8   2   7        0.47        2.73      2.51 o 
   9   2   7       21.16       19.30      3.42 o 
  10   2   7        1.06        1.99      2.14 o 
  -8   3   7        0.85        2.63      3.25 o 
  -7   3   7      102.28      120.17     14.27 o 
  -6   3   7       56.98       51.46      7.98 o 
  -5   3   7       96.41      107.12     10.65 o 
  -4   3   7        3.91        2.83      1.10 o 
  -3   3   7        2.33        3.40      1.43 o 
  -2   3   7      569.84      569.26     19.67 o 
  -1   3   7        0.40        1.52      0.92 o 
   0   3   7      213.17      211.11      7.50 o 
   1   3   7      467.94      500.93      8.50 o 
   2   3   7      165.25      175.44      6.25 o 
   3   3   7       19.33       19.98      2.83 o 
   4   3   7       65.84       62.10      3.65 o 
   5   3   7       91.38       83.78      7.04 o 
   6   3   7       89.97       90.16      4.86 o 
   7   3   7       40.06       36.94      4.42 o 
   8   3   7      226.95      223.81      9.06 o 
   9   3   7       34.28       36.18      4.36 o 
  10   3   7       17.67       19.34      3.92 o 
  -7   4   7       73.64       85.98     12.40 o 
  -6   4   7       47.59       52.71     10.87 o 
  -5   4   7        1.61        5.46      4.33 o 
  -4   4   7       10.16        8.35      1.85 o 
  -3   4   7      496.95      491.11     25.33 o 
  -2   4   7      624.43      605.42     19.70 o 
  -1   4   7       69.05       68.05      4.32 o 
   0   4   7      159.25      155.98      6.41 o 
   1   4   7       20.69       16.40      3.28 o 
   2   4   7       10.12        9.33      1.62 o 
   3   4   7      363.67      382.28     14.82 o 
   4   4   7      196.28      179.53      6.90 o 
   5   4   7       76.90       68.88      5.04 o 
   6   4   7        1.70        3.15      1.45 o 
   7   4   7       29.01       29.39      3.27 o 
   8   4   7       17.09       16.39      2.83 o 
   9   4   7      141.23      140.00      8.40 o 
  -6   5   7       12.33       13.77      6.97 o 
  -5   5   7       66.80       73.56      9.88 o 
  -4   5   7       42.91       35.60      4.11 o 
  -3   5   7      111.73      128.47     14.16 o 
  -2   5   7       15.37       23.09      3.04 o 
  -1   5   7      123.08      120.54      9.17 o 
   0   5   7       20.25       23.52      3.34 o 
   1   5   7      184.92      187.75      7.83 o 
   2   5   7       22.74       28.26      4.20 o 
   3   5   7       39.71       43.15      3.65 o 
   4   5   7      222.45      239.39      8.76 o 
   5   5   7       62.96       67.28      6.05 o 
   6   5   7        4.24        2.12      1.22 o 
   7   5   7        1.76        2.47      1.74 o 
   8   5   7       23.65       22.31      3.04 o 
   9   5   7       51.12       52.02      6.32 o 
  -6   6   7       27.41       23.85      6.98 o 
  -5   6   7       22.49       22.17      6.34 o 
  -4   6   7      229.38      253.78     18.81 o 
  -3   6   7       80.55       87.16      6.58 o 
  -2   6   7       52.01       51.47      5.87 o 
  -1   6   7      349.36      308.74     16.83 o 
   0   6   7       88.93      107.50      6.95 o 
   1   6   7       15.79       17.51      2.96 o 
   2   6   7       10.92       10.30      2.13 o 
   3   6   7       40.36       37.52      4.95 o 
   4   6   7       34.87       27.73      2.61 o 
   5   6   7       89.27      100.99      6.06 o 
   6   6   7      129.85      136.03      8.54 o 
   7   6   7        9.01       10.23      3.16 o 
   8   6   7       15.18       12.24      3.67 o 
   9   6   7        0.38        1.83      2.43 o 
  -5   7   7       27.63       23.91      7.42 o 
  -4   7   7      250.16      285.15     20.85 o 
  -3   7   7        6.34        6.39      2.73 o 
  -2   7   7       24.82       24.39      4.14 o 
  -1   7   7        4.91        3.88      2.51 o 
   0   7   7        5.39        5.58      2.45 o 
   1   7   7        1.00        3.78      2.93 o 
   2   7   7       15.55       16.05      3.50 o 
   3   7   7      136.74      140.77     10.60 o 
   4   7   7       45.99       49.76      8.24 o 
   5   7   7      176.32      174.42     13.47 o 
   6   7   7       22.66       26.67      4.61 o 
   7   7   7       38.34       38.91      6.23 o 
   8   7   7        9.39        6.06      2.65 o 
   9   7   7        8.08        3.07      3.14 o 
  -4   8   7       53.63       53.94     11.56 o 
  -3   8   7       12.66       12.96      5.36 o 
  -2   8   7        4.40        2.64      2.09 o 
  -1   8   7       28.44       31.94      5.12 o 
   0   8   7       64.07       61.51      8.27 o 
   1   8   7       25.62       20.46      4.11 o 
   2   8   7      105.73      108.13      8.43 o 
   3   8   7       83.86       85.23      7.23 o 
   4   8   7      107.56      116.55     10.28 o 
   5   8   7        0.19        1.94      2.36 o 
   6   8   7       61.29       53.98     10.33 o 
   7   8   7       26.93       27.89      6.22 o 
   8   8   7       84.80       79.17     13.21 o 
  -2   9   7      107.10      120.67     13.03 o 
  -1   9   7       65.06       57.78      6.21 o 
   0   9   7       45.02       44.10      5.74 o 
   1   9   7      135.45      145.43     15.86 o 
   2   9   7       28.92       30.18      5.12 o 
   3   9   7       13.05       12.57      4.14 o 
   4   9   7       37.69       36.99      6.28 o 
   5   9   7        1.21        2.73      3.11 o 
   6   9   7        3.00        3.47      3.02 o 
   7   9   7       17.64       14.94      5.16 o 
   0  10   7       16.95       13.44      3.77 o 
   1  10   7        9.72        7.76      3.42 o 
   2  10   7        1.01        1.57      2.27 o 
   3  10   7       18.75       16.05      4.13 o 
   4  10   7        2.55        4.43      3.23 o 
   5  10   7       17.55       15.35      4.29 o 
  -3 -10   8        0.76        2.39      4.83 o 
  -2 -10   8       77.06       66.18     12.32 o 
  -6  -9   8        1.04        1.47      4.17 o 
  -5  -9   8        3.31        4.08      4.34 o 
  -4  -9   8       12.33       12.95      4.69 o 
  -3  -9   8       62.77       70.64      9.91 o 
  -2  -9   8       39.70       36.57      8.63 o 
  -1  -9   8       17.01       16.72      5.63 o 
   0  -9   8       33.87       41.73      8.73 o 
   1  -9   8       63.84       58.54     10.35 o 
   2  -9   8       44.90       38.92     10.28 o 
  -5  -8   8        5.89        4.97      3.43 o 
  -4  -8   8      198.50      197.51     28.10 o 
  -3  -8   8       89.59       88.30     10.20 o 
  -2  -8   8       45.51       35.09      7.51 o 
  -1  -8   8        3.73        6.99      4.15 o 
   0  -8   8        0.03        0.82      2.74 o 
   1  -8   8        9.09        8.34      5.21 o 
   2  -8   8        3.03        3.28      3.31 o 
   3  -8   8       17.68       15.34      4.18 o 
  -8  -7   8        6.17        1.38      3.32 o 
  -7  -7   8       38.64       39.64      6.95 o 
  -6  -7   8        0.20        1.08      3.69 o 
  -5  -7   8        6.60        8.05      4.41 o 
  -4  -7   8       17.37       19.32      4.72 o 
  -3  -7   8      147.44      138.77      9.75 o 
  -2  -7   8       70.09       62.22      5.09 o 
  -1  -7   8       14.11       15.11      4.90 o 
   0  -7   8        0.11        2.51      2.17 o 
   1  -7   8       27.73       27.59      4.13 o 
   2  -7   8        3.26        3.64      3.04 o 
   3  -7   8       30.21       30.86      5.14 o 
   4  -7   8      116.57      125.17      9.71 o 
   5  -7   8       25.69       18.84      4.66 o 
  -8  -6   8        0.26        0.30      2.61 o 
  -7  -6   8       25.77       18.98      5.30 o 
  -6  -6   8      167.16      180.05      8.76 o 
  -5  -6   8       28.43       33.69      3.77 o 
  -4  -6   8       64.56       69.69      3.97 o 
  -3  -6   8      311.38      317.90     17.16 o 
  -2  -6   8        1.87        2.29      1.33 o 
  -1  -6   8       71.43       59.86      6.35 o 
   0  -6   8      220.34      203.02     12.44 o 
   1  -6   8      218.38      209.49      9.66 o 
   2  -6   8        0.06        1.56      2.36 o 
   3  -6   8       30.16       25.68      4.33 o 
   4  -6   8        0.05        2.45      2.53 o 
   5  -6   8       35.99       36.50      5.66 o 
   6  -6   8       11.03       15.91      5.66 o 
  -8  -5   8       12.72        7.74      4.08 o 
  -7  -5   8        0.02        2.04      2.22 o 
  -6  -5   8       17.42       18.26      3.09 o 
  -5  -5   8       56.34       60.76      5.22 o 
  -4  -5   8      441.07      468.44     13.80 o 
  -3  -5   8      229.46      222.77      9.60 o 
  -2  -5   8      149.16      148.54      7.17 o 
  -1  -5   8      241.24      246.28     13.08 o 
   0  -5   8      390.65      407.04     20.04 o 
   1  -5   8      212.96      224.07     12.93 o 
   2  -5   8      124.28      132.62      9.62 o 
   3  -5   8       52.70       58.27      6.54 o 
   4  -5   8        9.65        7.56      3.21 o 
   5  -5   8       68.60       76.90     10.06 o 
   6  -5   8        5.30        6.15      4.33 o 
  -9  -4   8       62.51       54.09     10.92 o 
  -8  -4   8       22.24       12.78      7.96 o 
  -7  -4   8        1.05        1.60      1.72 o 
  -6  -4   8        0.36        1.88      1.49 o 
  -5  -4   8      130.28      129.98     10.23 o 
  -4  -4   8      174.95      187.74      8.71 o 
  -3  -4   8       38.77       39.88      3.59 o 
  -2  -4   8        0.72        1.29      0.70 o 
  -1  -4   8      210.11      203.85     15.52 o 
   0  -4   8      198.82      199.60      9.28 o 
   1  -4   8      103.75       91.52      8.15 o 
   2  -4   8        4.61        6.92      2.32 o 
   3  -4   8       54.52       47.56      5.02 o 
   4  -4   8        2.15        5.22      2.87 o 
   5  -4   8       17.26       11.55      4.62 o 
   6  -4   8        0.63        2.37      3.52 o 
   7  -4   8       67.09       65.92      7.80 o 
  -9  -3   8       50.44       36.15     20.69 o 
  -8  -3   8      113.49      116.75     37.74 o 
  -7  -3   8       50.99       52.58     18.57 o 
  -6  -3   8        0.58        1.35      2.91 o 
  -5  -3   8       37.64       29.90      4.50 o 
  -4  -3   8       50.19       50.67      4.27 o 
  -3  -3   8        0.62        2.36      1.34 o 
  -2  -3   8      582.88      625.61     17.63 o 
  -1  -3   8      648.37      631.15     12.21 o 
   0  -3   8     1253.80     1276.35     24.00 o 
   1  -3   8      135.83      145.36      7.95 o 
   2  -3   8       10.75       13.63      2.49 o 
   3  -3   8        1.12        1.99      0.77 o 
   4  -3   8       82.72       71.52      5.99 o 
   5  -3   8       42.66       39.46      4.81 o 
   6  -3   8        9.51        6.34      3.65 o 
   7  -3   8       69.01       74.04      8.50 o 
   8  -3   8       37.55       40.80      8.28 o 
  -9  -2   8        6.09        4.46      3.95 o 
  -8  -2   8       17.71       18.63     10.89 o 
  -7  -2   8      344.66      403.80     24.65 o 
  -6  -2   8        1.78        3.35      3.61 o 
  -5  -2   8        1.89        2.58      1.01 o 
  -4  -2   8        5.05        4.83      1.14 o 
  -3  -2   8      280.27      290.95      7.90 o 
  -2  -2   8       10.30        8.39      1.34 o 
  -1  -2   8        0.33        1.26      0.55 o 
   0  -2   8       12.54       11.32      1.36 o 
   1  -2   8       13.85       16.81      1.91 o 
   2  -2   8       81.48       76.74      2.13 o 
   3  -2   8      106.96       99.55      4.09 o 
   4  -2   8        2.18        3.05      1.29 o 
   5  -2   8        7.08        8.95      1.88 o 
   6  -2   8       36.36       39.24      3.92 o 
   7  -2   8        3.34        2.99      2.06 o 
   8  -2   8      145.63      189.59     20.49 o 
  -9  -1   8        0.19        0.63      2.91 o 
  -7  -1   8      197.03      209.32     15.08 o 
  -6  -1   8        0.05        1.14      2.95 o 
  -5  -1   8      320.48      322.01     23.70 o 
  -4  -1   8       20.97       21.05      4.44 o 
  -3  -1   8       36.54       26.09      3.40 o 
  -2  -1   8        6.90        4.92      0.72 o 
  -1  -1   8        2.75        1.51      0.44 o 
   0  -1   8        0.03        1.63      0.65 o 
   1  -1   8       11.29       19.25      2.72 o 
   2  -1   8      206.79      190.74      7.42 o 
   3  -1   8       64.04       65.69      3.40 o 
   4  -1   8      189.65      198.62      7.57 o 
   5  -1   8      375.13      400.07     13.19 o 
   6  -1   8       30.71       36.02      4.70 o 
   7  -1   8        1.47        3.25      1.91 o 
   8  -1   8        0.09        1.59      1.85 o 
   9  -1   8       17.05       12.58      3.19 o 
  -9   0   8        5.06        5.96      5.23 o 
  -8   0   8       15.16       16.37      8.35 o 
  -7   0   8       35.49       33.37      6.52 o 
  -6   0   8      908.12      981.20     31.08 o 
  -4   0   8        9.51        6.56      2.86 o 
  -3   0   8        0.04        1.15      1.30 o 
  -2   0   8       66.33       53.94      4.77 o 
  -1   0   8      138.86      149.59      2.37 o 
   0   0   8      200.13      212.39      4.72 o 
   1   0   8      211.12      218.97      6.05 o 
   2   0   8        2.26        1.90      1.12 o 
   3   0   8       65.41       71.64      3.79 o 
   4   0   8      137.10      141.87      5.43 o 
   5   0   8        8.38       13.18      2.29 o 
   6   0   8      107.86      100.99      6.76 o 
   7   0   8        0.46        2.05      1.88 o 
   8   0   8       14.99       15.68      3.07 o 
   9   0   8       12.22       14.12      4.38 o 
  -8   1   8       19.15       20.93      6.11 o 
  -7   1   8       56.13       61.28      9.10 o 
  -6   1   8      145.44      159.13     13.83 o 
  -5   1   8        7.52        6.94      2.95 o 
  -4   1   8       35.26       42.56      7.14 o 
  -3   1   8      197.38      231.20     11.52 o 
  -2   1   8      144.19      145.35     12.12 o 
  -1   1   8      161.84      146.62      3.28 o 
   0   1   8       14.80       10.73      1.22 o 
   1   1   8        0.11        2.40      1.79 o 
   2   1   8       29.32       21.86      2.94 o 
   3   1   8       67.96       68.88      3.67 o 
   4   1   8        0.56        1.58      1.30 o 
   5   1   8       10.58       11.09      2.06 o 
   6   1   8        0.51        2.93      1.81 o 
   7   1   8       17.01       18.60      3.09 o 
   8   1   8       20.92       23.82      3.57 o 
   9   1   8        8.19        8.28      2.97 o 
  -8   2   8        6.56        3.23      3.58 o 
  -7   2   8       48.26       40.97      9.38 o 
  -6   2   8       71.97       90.99     11.68 o 
  -5   2   8      115.05      107.71     12.38 o 
  -4   2   8     1563.02     1684.39     37.99 o 
  -3   2   8      899.47      934.90     41.50 o 
  -2   2   8      626.59      680.67     25.84 o 
  -1   2   8      181.53      181.96      4.63 o 
   0   2   8        2.45        1.50      0.62 o 
   1   2   8       11.26       10.05      1.69 o 
   2   2   8       16.18       15.94      2.46 o 
   3   2   8        7.94        6.57      1.38 o 
   4   2   8        9.86        6.64      1.51 o 
   5   2   8        3.81        4.73      1.54 o 
   6   2   8      164.32      157.98      8.57 o 
   7   2   8      120.09      121.78      6.36 o 
   8   2   8      280.23      286.70     10.58 o 
   9   2   8       27.18       27.85      4.05 o 
  -7   3   8       91.83      108.31     13.57 o 
  -6   3   8        0.75        0.93      2.53 o 
  -5   3   8        0.09        1.74      3.22 o 
  -4   3   8       46.27       53.82      7.67 o 
  -3   3   8       93.99       94.59      6.87 o 
  -2   3   8      193.02      193.62      7.55 o 
  -1   3   8      115.78      123.69      6.51 o 
   0   3   8       71.02       73.79      5.18 o 
   1   3   8       63.63       57.87      3.28 o 
   2   3   8        4.49        4.27      1.19 o 
   3   3   8        5.26        4.97      1.32 o 
   4   3   8      278.05      268.88     19.89 o 
   5   3   8       50.52       47.14      4.00 o 
   6   3   8       27.09       24.94      2.96 o 
   7   3   8        2.54        2.56      1.79 o 
   8   3   8        2.56        2.78      2.92 o 
   9   3   8        7.33        3.81      1.75 o 
  -7   4   8       79.30       94.53     13.00 o 
  -6   4   8        3.53        5.34      3.98 o 
  -5   4   8       61.74       59.08      8.64 o 
  -4   4   8      223.65      263.15     17.62 o 
  -3   4   8      612.34      661.80     34.91 o 
  -2   4   8       39.39       33.15      3.44 o 
  -1   4   8       45.85       43.74      3.01 o 
   0   4   8      185.48      179.92      6.69 o 
   1   4   8       83.79       87.06      7.16 o 
   2   4   8       44.50       49.88      3.23 o 
   3   4   8      230.20      228.41      8.08 o 
   4   4   8       50.07       47.00      3.99 o 
   5   4   8      316.87      329.94     11.31 o 
   6   4   8       42.52       45.13      5.81 o 
   7   4   8       18.05       16.03      2.73 o 
   8   4   8       11.38       13.67      2.80 o 
   9   4   8        3.09        3.62      2.14 o 
  -6   5   8       11.63        5.79      4.22 o 
  -5   5   8       91.28       94.47     16.34 o 
  -4   5   8       47.66       62.00      9.55 o 
  -3   5   8       60.73       71.52      9.52 o 
  -2   5   8      132.60      128.89      8.43 o 
  -1   5   8       58.20       50.70      4.71 o 
   0   5   8      215.16      203.86      7.73 o 
   1   5   8       54.07       49.33      4.82 o 
   2   5   8      186.58      173.51      7.36 o 
   3   5   8        3.80        2.69      1.16 o 
   4   5   8       50.41       49.96      4.03 o 
   5   5   8      329.40      330.33     14.35 o 
   6   5   8        8.77        7.66      1.88 o 
   7   5   8        2.47        3.70      1.95 o 
   8   5   8       18.65       21.73      4.71 o 
   9   5   8       39.85       35.41      5.61 o 
  -5   6   8       46.24       48.45      8.94 o 
  -4   6   8        4.08        2.12      3.84 o 
  -3   6   8        2.15        1.26      1.43 o 
  -2   6   8        8.99        8.60      4.62 o 
  -1   6   8       55.29       55.82      5.15 o 
   0   6   8        6.23        4.56      1.91 o 
   1   6   8       74.66       79.24      5.75 o 
   2   6   8      169.88      161.57      8.97 o 
   3   6   8       53.52       54.71      5.67 o 
   4   6   8       53.71       49.91      3.69 o 
   5   6   8        0.52        1.77      1.39 o 
   6   6   8       31.44       30.43      4.64 o 
   7   6   8      222.01      237.29     15.70 o 
   8   6   8       38.54       42.30      5.74 o 
   9   6   8       18.50       18.11      4.34 o 
  -4   7   8       14.34       16.12      5.91 o 
  -3   7   8        7.68        5.06      4.75 o 
  -2   7   8       18.35       18.48      3.71 o 
  -1   7   8       33.11       30.90      4.45 o 
   0   7   8      183.88      193.42      9.57 o 
   1   7   8       82.87       94.20      6.82 o 
   2   7   8        1.02        3.07      2.52 o 
   3   7   8        0.55        2.53      2.83 o 
   4   7   8        2.51        2.91      2.15 o 
   5   7   8       46.50       41.21      6.71 o 
   6   7   8       39.31       41.52      5.54 o 
   7   7   8      160.69      180.50     11.27 o 
   8   7   8       20.32       22.24      4.43 o 
  -3   8   8        0.12        4.87      6.09 o 
  -2   8   8       31.48       29.39      5.05 o 
  -1   8   8        6.92        5.09      4.68 o 
   0   8   8        0.09        2.45      2.56 o 
   1   8   8       19.53       24.17      4.13 o 
   2   8   8       40.72       38.88      5.46 o 
   3   8   8        6.88        5.78      2.84 o 
   4   8   8       36.75       33.98      6.02 o 
   5   8   8        3.54        1.75      1.77 o 
   6   8   8        0.63        2.60      2.55 o 
   7   8   8        0.01        1.78      2.47 o 
   8   8   8      319.55      320.76     27.73 o 
  -2   9   8       54.17       48.92     11.10 o 
  -1   9   8        8.22        6.04      2.86 o 
   0   9   8        4.30        4.01      2.91 o 
   1   9   8        7.77        3.46      2.79 o 
   2   9   8       21.30       20.26      4.83 o 
   3   9   8       41.84       43.11      6.19 o 
   4   9   8       74.58       76.95      7.52 o 
   5   9   8       18.11       18.76      5.24 o 
   6   9   8       28.21       24.02      7.66 o 
   7   9   8        0.06        2.01      2.65 o 
   1  10   8       36.72       31.27      5.59 o 
   2  10   8        0.45        0.57      2.18 o 
   3  10   8       17.36       16.11      4.02 o 
   4  10   8       47.76       48.85      7.38 o 
   5  10   8       31.26       26.39      7.49 o 
  -5  -9   9       12.74        9.32      5.16 o 
  -4  -9   9        3.26        3.52      3.55 o 
  -3  -9   9        8.36        6.66      4.64 o 
  -2  -9   9       14.92       11.35      4.51 o 
  -1  -9   9        4.68        2.35      4.02 o 
   0  -9   9       20.72       22.76      7.60 o 
   1  -9   9        0.02        2.30      3.82 o 
  -5  -8   9        3.82        1.71      2.47 o 
  -4  -8   9       12.56       11.71      5.22 o 
  -3  -8   9        0.00        2.87      3.30 o 
  -2  -8   9        0.00        0.69      2.73 o 
  -1  -8   9        2.06        8.22      5.36 o 
   0  -8   9       67.75       72.14     13.48 o 
   1  -8   9       22.07       29.68      7.45 o 
   2  -8   9       95.39       88.11     11.96 o 
   3  -8   9       23.33       22.63      4.85 o 
  -5  -7   9        0.82        1.80      3.84 o 
  -4  -7   9        5.53        6.41      4.58 o 
  -3  -7   9       37.62       35.22      8.46 o 
  -2  -7   9        4.57        5.35      2.10 o 
  -1  -7   9       62.75       61.68      8.69 o 
   0  -7   9       49.45       45.33      6.12 o 
   1  -7   9       45.36       44.17      4.92 o 
   2  -7   9       31.28       33.15      5.70 o 
   3  -7   9        2.94        3.57      2.81 o 
   4  -7   9       37.07       30.75      5.25 o 
  -8  -6   9        4.72        3.74      3.66 o 
  -7  -6   9        7.40        5.99      3.92 o 
  -6  -6   9       18.72       14.22      4.62 o 
  -5  -6   9        0.59        4.77      3.31 o 
  -4  -6   9       55.13       60.74      7.02 o 
  -3  -6   9       32.94       29.06      5.83 o 
  -2  -6   9       61.56       54.27      7.44 o 
  -1  -6   9       17.82       17.40      3.43 o 
   0  -6   9       11.71        9.56      2.81 o 
   1  -6   9        9.10       10.17      2.88 o 
   2  -6   9        7.20        9.96      3.24 o 
   3  -6   9       13.72       15.71      4.19 o 
   4  -6   9       18.59       21.49      4.55 o 
   5  -6   9        6.71        8.71      4.76 o 
  -8  -5   9        6.85        5.96      3.48 o 
  -7  -5   9       42.69       34.79      7.17 o 
  -6  -5   9       17.18       22.92      4.82 o 
  -5  -5   9       41.23       41.40      3.99 o 
  -4  -5   9       82.38       79.18      4.70 o 
  -3  -5   9       91.63       90.94      4.53 o 
  -2  -5   9        0.05        1.47      1.52 o 
  -1  -5   9       39.32       38.20      4.06 o 
   0  -5   9        0.56        1.71      1.61 o 
   1  -5   9       71.43       61.24      5.32 o 
   2  -5   9       10.00       13.89      3.29 o 
   3  -5   9       29.40       29.48      4.43 o 
   4  -5   9       20.20       24.64      4.69 o 
   5  -5   9       16.40       19.16      4.20 o 
   6  -5   9      135.78      191.45     50.74 o 
  -8  -4   9       35.83       23.75     16.05 o 
  -7  -4   9       31.01       26.36     14.04 o 
  -6  -4   9       20.74       18.93      8.34 o 
  -5  -4   9        1.75        2.05      1.26 o 
  -4  -4   9       64.35       71.01      4.86 o 
  -3  -4   9      346.94      343.59     13.54 o 
  -2  -4   9      396.87      376.50     11.89 o 
  -1  -4   9       15.67       11.04      2.14 o 
   0  -4   9      100.58       92.37      7.63 o 
   1  -4   9      147.00      131.39     10.00 o 
   2  -4   9      203.75      179.70     10.02 o 
   3  -4   9        0.23        2.08      2.38 o 
   4  -4   9        0.70        3.80      2.87 o 
   5  -4   9       19.32       34.72     11.13 o 
   6  -4   9       33.56       57.80     26.50 o 
   7  -4   9       50.78       57.62      8.92 o 
  -9  -3   9        3.62        3.66      3.79 o 
  -8  -3   9      108.01      102.07     46.95 o 
  -7  -3   9        0.31        1.39      2.90 o 
  -6  -3   9       30.33       34.07     12.88 o 
  -5  -3   9        9.13        8.95      6.09 o 
  -4  -3   9       12.86       12.13      1.89 o 
  -3  -3   9        0.33        1.79      1.06 o 
  -2  -3   9       99.05      100.25      4.58 o 
  -1  -3   9      156.63      163.62      4.95 o 
   0  -3   9      150.10      131.10      8.15 o 
   1  -3   9      375.21      355.70     13.61 o 
   2  -3   9      182.16      183.80      9.45 o 
   3  -3   9        1.29        2.53      2.33 o 
   4  -3   9        0.96        2.91      2.19 o 
   5  -3   9        0.55        2.67      2.88 o 
   6  -3   9        0.00        1.10      2.16 o 
   7  -3   9        0.57        1.70      3.07 o 
  -9  -2   9        2.55        5.09      3.98 o 
  -8  -2   9       48.46       35.56     16.63 o 
  -7  -2   9      373.64      386.62     72.40 o 
  -6  -2   9       97.88       94.13     23.17 o 
  -5  -2   9       29.88       23.24      4.64 o 
  -4  -2   9       39.21       29.34      1.88 o 
  -3  -2   9        3.84        2.42      0.51 o 
  -2  -2   9       16.92       20.78      3.36 o 
  -1  -2   9      425.70      446.04     18.00 o 
   0  -2   9      953.47      944.69     25.55 o 
   1  -2   9      494.69      482.67     15.47 o 
   2  -2   9       23.24       20.29      1.18 o 
   3  -2   9        7.51        9.04      2.57 o 
   4  -2   9      118.29       93.04      9.12 o 
   5  -2   9        8.82        6.53      2.13 o 
   6  -2   9        1.66        1.61      1.89 o 
   7  -2   9       41.17       49.36      7.62 o 
   8  -2   9       10.14       11.62      3.89 o 
  -8  -1   9        1.85        1.39      2.79 o 
  -7  -1   9        2.22        4.91      4.46 o 
  -6  -1   9       12.21       10.36      3.75 o 
  -5  -1   9        1.35        4.14      3.61 o 
  -4  -1   9       21.73       29.32      4.02 o 
  -3  -1   9       14.97       19.58      3.36 o 
  -2  -1   9       46.46       46.22      3.29 o 
  -1  -1   9      102.43       91.89      3.40 o 
   0  -1   9      180.59      180.42      7.24 o 
   1  -1   9      710.93      774.52     22.03 o 
   2  -1   9       73.95       70.52      3.14 o 
   3  -1   9       58.48       56.38      3.28 o 
   4  -1   9      284.40      288.60     13.51 o 
   5  -1   9      145.02      160.93      8.55 o 
   6  -1   9       34.41       30.07      5.05 o 
   7  -1   9       13.41       17.88      3.36 o 
   8  -1   9        8.34       14.49      4.20 o 
  -8   0   9        1.13        2.93      3.19 o 
  -5   0   9      169.61      195.64     18.09 o 
  -4   0   9      269.47      270.00     20.53 o 
  -3   0   9      233.42      237.00     17.04 o 
  -2   0   9      311.08      369.00     22.75 o 
  -1   0   9       40.17       33.67      1.34 o 
   0   0   9       15.67       14.27      2.09 o 
   1   0   9      227.38      255.30      7.79 o 
   2   0   9        1.11        1.47      0.85 o 
   3   0   9       46.38       50.90      3.26 o 
   4   0   9       82.60       79.16      5.64 o 
   5   0   9      312.47      298.11     10.73 o 
   6   0   9        2.03        1.57      1.72 o 
   7   0   9       49.89       55.20      4.81 o 
   8   0   9       31.36       35.78      5.64 o 
   9   0   9        6.60        7.11      2.65 o 
  -8   1   9        3.16        3.70      4.34 o 
  -7   1   9       45.28       47.66      9.98 o 
  -6   1   9       16.56       23.66      6.42 o 
  -5   1   9        0.90        2.54      2.74 o 
  -3   1   9      294.68      314.75     13.79 o 
  -2   1   9       10.48        9.30      3.34 o 
  -1   1   9       10.71        7.98      1.22 o 
   0   1   9        0.18        1.61      0.65 o 
   1   1   9       25.78       27.28      3.02 o 
   2   1   9      204.85      193.14      6.70 o 
   3   1   9      702.33      736.63     22.49 o 
   4   1   9      403.08      417.64     15.10 o 
   5   1   9      218.54      215.78     10.73 o 
   6   1   9      180.85      190.80      7.56 o 
   7   1   9       21.62       17.70      2.92 o 
   8   1   9        0.04        1.01      1.55 o 
   9   1   9        4.37        3.94      2.13 o 
  -8   2   9       26.65       29.37      7.93 o 
  -7   2   9        0.11        1.67      3.10 o 
  -6   2   9        6.81        6.46      3.43 o 
  -5   2   9       42.99       57.56      8.08 o 
  -4   2   9      156.72      172.74     14.00 o 
  -3   2   9      115.84      110.23     13.51 o 
  -2   2   9      135.50      146.67     10.80 o 
  -1   2   9       41.53       42.48      7.17 o 
   0   2   9      179.84      181.14      6.62 o 
   1   2   9        0.03        1.23      0.83 o 
   2   2   9       42.15       42.12      2.88 o 
   3   2   9      202.83      218.04      7.68 o 
   4   2   9      199.20      203.66      7.82 o 
   5   2   9      168.85      162.51      8.34 o 
   6   2   9       22.96       19.65      3.13 o 
   7   2   9      286.13      269.96     10.47 o 
   8   2   9        2.47        5.21      2.42 o 
   9   2   9        5.71        5.70      2.15 o 
  -7   3   9       14.04       16.88      7.14 o 
  -6   3   9       17.13       20.54      6.09 o 
  -5   3   9        8.12        6.09      3.63 o 
  -4   3   9        0.20        1.40      2.74 o 
  -3   3   9       69.89       68.69      8.66 o 
  -2   3   9      123.28      128.67      7.38 o 
  -1   3   9      900.57      921.95     21.85 o 
   0   3   9      314.37      296.13      9.86 o 
   1   3   9       16.43       17.07      2.02 o 
   2   3   9        1.92        2.03      1.03 o 
   3   3   9        0.01        1.30      1.29 o 
   4   3   9      631.04      657.21     17.99 o 
   5   3   9       26.86       22.74      2.96 o 
   6   3   9        4.48        1.86      1.42 o 
   7   3   9        3.55        5.12      1.90 o 
   8   3   9      127.22      119.74     10.83 o 
   9   3   9      138.26      142.29      8.03 o 
  -7   4   9       36.22       37.85      9.92 o 
  -6   4   9        1.50        2.34      3.39 o 
  -5   4   9        0.22        1.91      3.16 o 
  -4   4   9       13.85       12.20      5.66 o 
  -3   4   9      138.39      146.20     14.96 o 
  -2   4   9      239.84      241.17      9.91 o 
  -1   4   9       31.64       34.81      3.19 o 
   0   4   9       20.83       18.22      2.37 o 
   1   4   9        0.02        0.95      0.86 o 
   2   4   9       54.29       55.00      4.25 o 
   3   4   9       27.13       27.94      2.68 o 
   4   4   9      112.95      123.04      8.30 o 
   5   4   9      493.75      466.47     23.25 o 
   6   4   9        7.03        6.45      1.78 o 
   7   4   9       50.57       50.15      4.52 o 
   8   4   9      170.90      173.46      8.58 o 
   9   4   9        2.47        1.49      1.81 o 
  -6   5   9        6.88        2.27      3.33 o 
  -5   5   9      101.69       99.70     12.18 o 
  -4   5   9       93.05      115.79     13.16 o 
  -3   5   9       77.43       83.89     11.06 o 
  -2   5   9       59.16       64.69      8.51 o 
  -1   5   9       70.77       72.84      4.80 o 
   0   5   9        7.71        6.34      2.62 o 
   1   5   9        0.28        0.65      1.14 o 
   2   5   9       83.75       80.59      7.59 o 
   3   5   9        9.89        8.75      1.99 o 
   4   5   9       28.54       28.07      2.97 o 
   5   5   9        3.72        4.51      1.70 o 
   6   5   9      167.80      158.66      7.26 o 
   7   5   9       46.70       40.70      5.63 o 
   8   5   9       42.93       39.02      5.21 o 
   9   5   9        9.73        6.46      3.89 o 
  -5   6   9       97.35       78.23     11.42 o 
  -4   6   9       15.25        9.81      4.51 o 
  -3   6   9       50.23       61.92      9.30 o 
  -2   6   9      126.12      130.06      7.71 o 
  -1   6   9        0.09        3.16      4.30 o 
   0   6   9        8.35        6.08      1.90 o 
   1   6   9      160.32      153.97      8.01 o 
   2   6   9      103.91       97.28      6.82 o 
   3   6   9       92.39       80.36      7.76 o 
   4   6   9       31.06       33.18      4.07 o 
   5   6   9       34.76       34.00      3.24 o 
   6   6   9      277.53      282.79     12.43 o 
   7   6   9      173.41      178.33     18.66 o 
   8   6   9       20.12       16.18      4.08 o 
  -4   7   9       18.23       15.33      5.92 o 
  -3   7   9        0.02        3.71      5.70 o 
  -2   7   9        7.92       13.28      5.36 o 
  -1   7   9        0.15        1.74      1.87 o 
   0   7   9       12.40       12.73      3.14 o 
   1   7   9       28.70       34.25      4.49 o 
   2   7   9        1.70        3.17      2.24 o 
   3   7   9      198.80      173.32     20.39 o 
   4   7   9       42.19       41.49      6.93 o 
   5   7   9        2.61        2.68      1.81 o 
   6   7   9       14.08       12.89      3.42 o 
   7   7   9        0.05        3.46      2.96 o 
   8   7   9        7.47        6.69      3.11 o 
  -3   8   9       68.11       61.59     12.68 o 
  -2   8   9       65.79       65.65     10.54 o 
  -1   8   9        3.81        6.48      3.56 o 
   0   8   9       94.50      105.13     17.96 o 
   1   8   9       75.49       73.96      6.79 o 
   2   8   9       72.87       66.79      6.29 o 
   3   8   9       19.85       22.95      4.35 o 
   4   8   9       25.83       22.62      5.19 o 
   5   8   9        4.40        4.75      2.36 o 
   6   8   9        5.91        4.92      2.98 o 
   7   8   9      267.57      291.69     17.27 o 
  -1   9   9        0.03        2.17      3.84 o 
   0   9   9       10.30        8.29      3.31 o 
   1   9   9       85.42       98.23     11.22 o 
   2   9   9       33.09       33.91      5.34 o 
   3   9   9        9.33        4.99      2.85 o 
   4   9   9       22.27       18.50      4.19 o 
   5   9   9       48.43       45.65      7.91 o 
   6   9   9       35.98       31.91      7.68 o 
   3  10   9       11.04       10.18      3.64 o 
  -4  -9  10       11.13       11.23      5.71 o 
  -3  -9  10        5.67        6.91      4.00 o 
  -2  -9  10       44.59       54.45      9.68 o 
  -1  -9  10       33.21       38.68      9.06 o 
   0  -9  10       56.82       56.41     11.11 o 
  -5  -8  10        5.03        4.65      4.36 o 
  -4  -8  10        9.54        8.53      3.62 o 
  -3  -8  10       15.06       16.77      5.84 o 
  -2  -8  10        3.86        3.41      4.09 o 
  -1  -8  10       26.47       26.74      6.74 o 
   0  -8  10        4.80        9.04      5.74 o 
   1  -8  10        0.19        2.59      3.36 o 
   2  -8  10        0.04        1.86      2.45 o 
  -4  -7  10       55.86       67.94     11.74 o 
  -3  -7  10        3.43        3.79      2.65 o 
  -2  -7  10        0.34        2.75      2.32 o 
  -1  -7  10        0.40        2.28      1.95 o 
   0  -7  10       46.53       41.31      7.63 o 
   1  -7  10        0.18        3.07      2.14 o 
   2  -7  10       10.62        8.11      2.89 o 
   3  -7  10       59.54       68.14      8.76 o 
   4  -7  10       20.49       25.84      5.55 o 
  -4  -6  10       35.80       30.47      5.26 o 
  -3  -6  10       48.24       34.92     15.60 o 
  -2  -6  10        5.47        4.20      1.97 o 
  -1  -6  10       12.17       10.16      2.46 o 
   0  -6  10        4.92        4.95      2.33 o 
   1  -6  10      326.11      332.58     20.57 o 
   2  -6  10      148.35      158.58      9.56 o 
   3  -6  10       64.60       70.29      9.39 o 
   4  -6  10      113.46      124.80     22.45 o 
   5  -6  10        8.25       10.88      4.14 o 
  -7  -5  10        5.91        7.45      3.14 o 
  -6  -5  10       25.15       23.36      5.00 o 
  -4  -5  10        0.23        2.14      1.81 o 
  -3  -5  10       19.85       30.95      5.50 o 
  -2  -5  10       11.28        7.63      2.15 o 
  -1  -5  10       11.36       11.39      2.55 o 
   0  -5  10       40.20       40.12      4.24 o 
   1  -5  10      100.36       93.65      6.96 o 
   2  -5  10        0.42        2.42      2.19 o 
   3  -5  10       23.47       21.25      3.91 o 
   4  -5  10       30.50       27.39      6.49 o 
   5  -5  10        0.23        1.39      2.44 o 
   6  -5  10        9.92       17.87      5.85 o 
  -8  -4  10        4.59        4.30      3.45 o 
  -7  -4  10        1.46        2.22      3.42 o 
  -6  -4  10        9.98       12.53      7.50 o 
  -5  -4  10        0.44        1.22      2.35 o 
  -4  -4  10        3.23        4.10      1.48 o 
  -3  -4  10       41.56       37.60      2.91 o 
  -2  -4  10      471.47      503.75     26.40 o 
  -1  -4  10      339.59      310.23     24.84 o 
   0  -4  10      104.77      102.71      7.58 o 
   1  -4  10        0.21        0.82      1.83 o 
   2  -4  10      101.62       96.71      7.98 o 
   3  -4  10       93.66       77.06      9.07 o 
   4  -4  10       30.07       31.41      5.35 o 
   5  -4  10        3.63        9.10      9.40 o 
   6  -4  10      118.15      125.20     12.01 o 
   7  -4  10       65.82       79.85     10.49 o 
  -8  -3  10       16.35        7.37      5.15 o 
  -7  -3  10        9.85       13.07      8.52 o 
  -6  -3  10        0.97        0.96      2.12 o 
  -5  -3  10        1.64        2.37      2.28 o 
  -4  -3  10       11.61       12.88      3.65 o 
  -3  -3  10       14.52       15.10      2.20 o 
  -2  -3  10       38.17       38.68      4.52 o 
  -1  -3  10       42.39       42.23      3.63 o 
   0  -3  10      318.75      321.80     16.97 o 
   1  -3  10       53.42       56.78      5.75 o 
   2  -3  10        0.02        2.10      1.85 o 
   3  -3  10        9.25        9.03      2.68 o 
   4  -3  10        0.66        2.49      3.31 o 
   5  -3  10        6.02        5.56      2.38 o 
   6  -3  10       22.94       25.45      5.56 o 
   7  -3  10       79.64       92.29      9.09 o 
  -8  -2  10       96.17      102.06     31.49 o 
  -7  -2  10        3.68        4.79      4.17 o 
  -6  -2  10       25.25       19.39      7.42 o 
  -5  -2  10       49.98       49.68      8.81 o 
  -4  -2  10       13.84       14.62      3.49 o 
  -3  -2  10      158.04      160.41     10.21 o 
  -2  -2  10       65.33       61.26      8.45 o 
  -1  -2  10       98.72       84.72      3.99 o 
   0  -2  10      471.07      466.71     16.60 o 
   1  -2  10      289.34      291.42      8.20 o 
   2  -2  10      167.48      169.17      9.83 o 
   3  -2  10        6.73       11.38      3.11 o 
   4  -2  10      374.48      341.13     14.61 o 
   5  -2  10        0.47        3.54      2.74 o 
   6  -2  10        0.68        4.96      5.26 o 
   7  -2  10       31.84       46.37      7.05 o 
   8  -2  10        0.66        1.40      2.49 o 
  -8  -1  10       43.46       30.01     19.77 o 
  -7  -1  10       99.13      102.31     18.09 o 
  -6  -1  10        1.28        1.53      2.47 o 
  -5  -1  10        3.12        3.55      2.50 o 
  -4  -1  10       73.64       64.88      5.47 o 
  -3  -1  10       43.60       33.14      5.22 o 
  -2  -1  10        8.85        5.16      1.54 o 
  -1  -1  10       16.63       15.93      1.61 o 
   0  -1  10      810.31      826.31     22.11 o 
   1  -1  10        9.66        8.38      1.30 o 
   2  -1  10      157.37      159.57      4.89 o 
   3  -1  10       22.33       26.72      3.03 o 
   4  -1  10        2.39        3.12      1.86 o 
   5  -1  10        9.02       11.06      3.24 o 
   6  -1  10       43.40       41.56      4.07 o 
   7  -1  10       20.08       18.70      4.20 o 
   8  -1  10       21.20       22.30      4.96 o 
  -8   0  10       26.76       20.32      9.61 o 
  -7   0  10       31.98       30.95      7.69 o 
  -6   0  10        1.96        1.67      2.68 o 
  -5   0  10       21.57       29.62      6.92 o 
  -4   0  10        1.54        2.14      3.14 o 
  -3   0  10       30.35       28.14      4.25 o 
  -2   0  10       24.17       33.26      4.41 o 
  -1   0  10      241.76      231.49      7.25 o 
   0   0  10       81.62       78.71      3.22 o 
   1   0  10      954.67     1063.32     16.75 o 
   2   0  10        9.45        7.33      1.89 o 
   3   0  10        9.41       10.91      2.01 o 
   4   0  10       18.06       13.29      2.16 o 
   5   0  10       30.18       23.74      2.98 o 
   6   0  10      100.02       99.51      6.06 o 
   7   0  10        8.92        7.91      3.31 o 
   8   0  10        0.03        1.20      1.74 o 
  -8   1  10        6.72        3.19      4.49 o 
  -7   1  10        0.05        4.92      4.07 o 
  -5   1  10       36.24       30.76      6.04 o 
  -4   1  10       37.50       43.41      6.54 o 
  -3   1  10      148.72      153.29      9.26 o 
  -2   1  10       96.90      110.04      8.89 o 
  -1   1  10      269.66      243.65      5.94 o 
   0   1  10      159.59      158.66      6.02 o 
   1   1  10      233.56      230.46      8.20 o 
   2   1  10      397.73      410.53     11.65 o 
   3   1  10       16.57       17.52      2.40 o 
   4   1  10      100.76       92.26      5.79 o 
   5   1  10       11.67       15.11      2.98 o 
   6   1  10       19.73       24.75      3.25 o 
   7   1  10       33.31       34.76      4.34 o 
   8   1  10       26.07       23.72      3.59 o 
   9   1  10        5.76        5.00      2.99 o 
  -7   2  10       10.87        5.60      4.31 o 
  -6   2  10        0.43        1.25      1.91 o 
  -5   2  10        4.04        2.29      3.04 o 
  -4   2  10       51.75       59.74      7.96 o 
  -2   2  10      483.15      536.93     20.60 o 
  -1   2  10      397.77      410.95     16.30 o 
   0   2  10       83.64       80.77      4.73 o 
   1   2  10        0.20        1.15      0.96 o 
   2   2  10       71.85       65.88      3.68 o 
   3   2  10      930.93      924.05     23.23 o 
   4   2  10        2.33        2.43      1.17 o 
   5   2  10       66.36       64.23      4.36 o 
   6   2  10        0.08        1.87      1.74 o 
   7   2  10       31.95       27.04      3.54 o 
   8   2  10       10.16        7.52      2.32 o 
   9   2  10       14.83        9.78      3.27 o 
  -7   3  10        0.13        1.79      3.24 o 
  -6   3  10       15.15       12.82      5.59 o 
  -5   3  10       53.67       55.60      8.50 o 
  -4   3  10      111.56      120.54     12.36 o 
  -3   3  10       66.36       78.78      9.14 o 
  -2   3  10        0.28        1.85      2.17 o 
  -1   3  10      478.35      422.34     12.02 o 
   0   3  10       11.51       13.41      3.43 o 
   1   3  10       11.28       10.97      1.80 o 
   2   3  10        7.78        7.52      1.51 o 
   3   3  10      255.19      255.21      9.05 o 
   4   3  10       15.20       13.80      2.32 o 
   5   3  10      113.81      109.60      6.69 o 
   6   3  10        6.99        5.46      1.79 o 
   7   3  10       15.65       15.06      2.88 o 
   8   3  10        4.22        5.76      3.42 o 
   9   3  10       46.75       35.44      5.12 o 
  -6   4  10       58.61       48.50      9.14 o 
  -5   4  10      102.03      108.78     17.98 o 
  -4   4  10       37.05       35.46      7.81 o 
  -3   4  10      156.16      183.75     15.05 o 
  -2   4  10       22.37       27.24      5.57 o 
  -1   4  10        0.02        1.50      1.16 o 
   0   4  10      127.43      114.25      6.70 o 
   1   4  10      260.64      278.83     17.04 o 
   2   4  10      146.78      157.96      9.49 o 
   3   4  10       21.13       17.89      2.71 o 
   4   4  10      861.77      903.62     24.04 o 
   5   4  10       28.80       30.47      3.81 o 
   6   4  10       21.18       19.77      2.79 o 
   7   4  10        0.47        1.86      2.31 o 
   8   4  10        0.22        2.54      1.89 o 
   9   4  10        8.09        8.29      3.40 o 
  -5   5  10        1.84        4.46      4.90 o 
  -4   5  10        0.13        2.18      3.70 o 
  -3   5  10       30.34       25.24      6.30 o 
  -2   5  10       20.07       19.70      6.10 o 
  -1   5  10       50.03       51.72      9.89 o 
   0   5  10      137.93      139.56      7.60 o 
   1   5  10       33.80       27.33      4.37 o 
   2   5  10       21.98       18.16      3.88 o 
   3   5  10       18.18       19.09      2.53 o 
   4   5  10       78.22       74.10      4.49 o 
   5   5  10        1.64        1.19      1.79 o 
   6   5  10        5.01        5.28      1.91 o 
   7   5  10       53.94       56.12      6.36 o 
   8   5  10       14.84       13.90      2.81 o 
  -5   6  10        8.56       10.67      5.40 o 
  -4   6  10        5.03        6.65      4.43 o 
  -3   6  10      105.26      110.44     18.51 o 
  -2   6  10       90.67      101.27     11.15 o 
  -1   6  10      112.03      107.78      6.76 o 
   0   6  10       84.97       90.29     10.55 o 
   1   6  10        5.26        7.65      1.86 o 
   2   6  10       54.45       43.08      7.21 o 
   3   6  10       15.51       15.21      3.57 o 
   4   6  10        4.70        5.16      1.85 o 
   5   6  10       73.56       77.39      6.59 o 
   6   6  10      247.45      250.57     17.65 o 
   7   6  10       17.52       13.41      5.33 o 
   8   6  10       57.13       58.67      6.80 o 
  -4   7  10        9.91        5.93      5.06 o 
  -3   7  10       74.57       71.63     10.85 o 
  -2   7  10       25.15       15.56      5.22 o 
  -1   7  10        9.46        9.49      4.26 o 
   0   7  10       26.25       24.20      3.84 o 
   1   7  10       22.86       19.59      3.45 o 
   2   7  10       13.10       12.88      3.14 o 
   3   7  10        6.15        3.14      3.12 o 
   4   7  10       37.88       32.45      6.23 o 
   5   7  10        0.06        1.24      2.45 o 
   6   7  10       48.87       43.83      5.74 o 
   7   7  10      109.02      111.86      9.11 o 
   8   7  10       30.35       33.46      6.10 o 
  -2   8  10        0.00        2.94      4.31 o 
  -1   8  10        1.88        2.02      4.19 o 
   0   8  10       30.56       26.32      4.83 o 
   1   8  10        7.73        4.17      3.22 o 
   2   8  10       20.80       25.25      5.04 o 
   3   8  10       67.53       72.45      9.24 o 
   4   8  10       32.29       23.59      5.65 o 
   5   8  10        9.55        4.28      2.81 o 
   6   8  10        7.20        7.74      2.95 o 
   7   8  10       30.48       19.70      5.56 o 
   0   9  10      152.16      166.63     23.84 o 
   1   9  10        0.47        3.68      3.16 o 
   2   9  10       17.43       18.05      4.19 o 
   3   9  10       79.03       74.62      7.61 o 
   4   9  10        4.93        4.09      2.61 o 
   5   9  10       24.69       22.47      6.48 o 
  -4  -8  11        0.00        1.89      3.86 o 
  -3  -8  11        0.12        0.84      2.58 o 
  -2  -8  11        9.63       12.14      4.76 o 
  -1  -8  11       21.46       14.16      6.10 o 
   0  -8  11       42.37       51.98      8.96 o 
   1  -8  11       74.38       92.48     11.93 o 
  -3  -7  11        2.68        2.04      1.69 o 
  -2  -7  11        1.37        2.51      2.53 o 
  -1  -7  11        7.88        4.86      2.46 o 
   0  -7  11       27.30       28.54      6.17 o 
   1  -7  11       11.30        6.12      3.73 o 
   2  -7  11       10.05        5.09      2.63 o 
   3  -7  11        0.09        0.51      2.25 o 
  -4  -6  11        5.44        2.11      3.89 o 
  -3  -6  11       69.26       75.76     12.33 o 
  -2  -6  11       34.09       35.61      4.27 o 
  -1  -6  11       12.65       11.29      2.71 o 
   0  -6  11       43.65       43.53      5.13 o 
   1  -6  11       33.00       32.03      4.85 o 
   2  -6  11       12.10        9.08      3.19 o 
   3  -6  11       23.33       22.25      4.32 o 
   4  -6  11        0.08        2.43      2.70 o 
  -7  -5  11       35.81       25.15      5.91 o 
  -5  -5  11       57.37       61.12      8.44 o 
  -4  -5  11       21.12       15.05      9.28 o 
  -3  -5  11      378.43      376.67     17.10 o 
  -2  -5  11       25.35       31.53      4.21 o 
  -1  -5  11        0.84        1.26      1.69 o 
   0  -5  11       48.63       48.71      4.94 o 
   1  -5  11       12.96       16.78      3.96 o 
   2  -5  11       22.96       23.70      4.35 o 
   3  -5  11       33.45       40.46      5.11 o 
   4  -5  11       75.71       80.95      7.95 o 
   5  -5  11        2.20        3.78      4.23 o 
  -8  -4  11        6.06        3.28      3.96 o 
  -7  -4  11        0.01        0.57      2.75 o 
  -5  -4  11        1.60        2.54      1.73 o 
  -4  -4  11       35.20       30.65      9.51 o 
  -3  -4  11        5.94        4.98      1.42 o 
  -2  -4  11       43.83       44.97      4.01 o 
  -1  -4  11       56.88       58.32      4.80 o 
   0  -4  11       41.02       44.48      4.58 o 
   1  -4  11      100.92      105.18      8.42 o 
   2  -4  11        7.87        2.89      2.31 o 
   3  -4  11       73.45       75.73      7.01 o 
   4  -4  11        7.53        6.98      2.84 o 
   5  -4  11        2.24        5.49     11.81 o 
   6  -4  11        1.47        2.84      3.55 o 
  -8  -3  11       56.75       40.78     20.63 o 
  -7  -3  11       11.70        8.89      7.44 o 
  -6  -3  11       13.98       12.10      9.15 o 
  -5  -3  11        0.03        0.47      1.03 o 
  -4  -3  11       10.18        7.04      2.87 o 
  -3  -3  11        3.54        1.39      0.98 o 
  -2  -3  11       31.42       21.97      2.82 o 
  -1  -3  11     1276.32     1280.97     36.46 o 
   0  -3  11      521.03      521.48     33.38 o 
   1  -3  11      443.24      431.67     29.18 o 
   2  -3  11       13.27       18.26      3.59 o 
   3  -3  11        8.21        8.50      3.55 o 
   4  -3  11        4.48        3.99      3.57 o 
   5  -3  11        0.08        1.60      2.23 o 
   6  -3  11       23.98       23.19      4.78 o 
   7  -3  11        0.95        2.88      3.17 o 
  -8  -2  11        7.73        7.39      7.36 o 
  -7  -2  11        2.26        1.51      2.60 o 
  -6  -2  11       10.56        4.62      4.58 o 
  -5  -2  11        5.59        1.95      2.52 o 
  -4  -2  11       25.93       19.33      4.22 o 
  -3  -2  11        8.92        3.66      1.92 o 
  -2  -2  11       33.84       34.54      4.19 o 
  -1  -2  11        5.25        4.48      1.09 o 
   0  -2  11      837.72      806.46     19.55 o 
   1  -2  11       72.41      102.98     26.10 o 
   2  -2  11       14.77       20.94      5.55 o 
   3  -2  11       91.75       71.63      5.78 o 
   4  -2  11        5.69        5.95      2.53 o 
   5  -2  11       26.85       27.76      4.66 o 
   6  -2  11       16.19       20.69      4.86 o 
   7  -2  11        4.46        4.17      3.01 o 
  -8  -1  11        2.51        2.30      3.58 o 
  -7  -1  11        0.01        1.12      2.40 o 
  -6  -1  11       28.81       23.65      5.74 o 
  -5  -1  11       20.97       21.03      4.82 o 
  -4  -1  11      179.60      187.34     12.24 o 
  -3  -1  11       15.75       15.08      3.57 o 
  -2  -1  11      113.35      112.72     10.87 o 
  -1  -1  11       80.90       81.41      5.12 o 
   0  -1  11      583.33      607.93     15.74 o 
   1  -1  11       55.67       54.53      4.34 o 
   2  -1  11       27.34       27.67      2.37 o 
   3  -1  11      324.17      331.90     10.71 o 
   4  -1  11      103.26       98.46      8.07 o 
   5  -1  11       33.05       42.46      3.94 o 
   6  -1  11       32.63       32.51      5.06 o 
   7  -1  11       42.77       43.07      8.55 o 
   8  -1  11        3.59        3.01      2.81 o 
  -8   0  11       11.70       10.04      4.75 o 
  -7   0  11       56.30       58.24      9.33 o 
  -5   0  11        0.02        0.25      2.15 o 
  -4   0  11        3.26        1.34      1.72 o 
  -3   0  11       11.30       10.98      2.63 o 
  -2   0  11      128.12      124.24      9.62 o 
  -1   0  11      109.37      103.62      7.11 o 
   0   0  11        9.86       10.97      1.55 o 
   1   0  11      502.26      497.35     13.80 o 
   2   0  11      885.23      973.17     24.10 o 
   3   0  11      496.38      514.82     19.75 o 
   4   0  11      187.31      180.88      9.05 o 
   5   0  11        7.14       10.39      2.26 o 
   6   0  11        1.68        2.49      1.82 o 
   7   0  11        1.25        1.32      2.07 o 
   8   0  11        0.66        2.41      2.89 o 
  -7   1  11        2.38        3.07      3.75 o 
  -6   1  11       70.46       95.93     16.43 o 
  -5   1  11       77.57       84.18      9.93 o 
  -4   1  11        3.33        2.18      2.03 o 
  -3   1  11       27.84       23.61      4.96 o 
  -2   1  11      120.27      115.35     10.91 o 
  -1   1  11        1.13        1.20      1.72 o 
   0   1  11       50.33       50.36      3.74 o 
   1   1  11        2.46        2.43      1.09 o 
   2   1  11       84.63       84.83      5.71 o 
   3   1  11        2.04        2.94      1.48 o 
   4   1  11      195.46      205.12      8.34 o 
   5   1  11       18.80       17.45      2.80 o 
   6   1  11        0.01        1.75      1.74 o 
   7   1  11        0.33        1.43      1.88 o 
   8   1  11        1.28        2.28      2.24 o 
  -7   2  11       12.02       12.44      5.91 o 
  -4   2  11        0.68        2.71      3.18 o 
  -3   2  11        0.27        2.14      2.18 o 
  -2   2  11      118.70      128.03     10.74 o 
  -1   2  11      304.27      270.82     16.97 o 
   0   2  11      112.39      121.18      7.85 o 
   1   2  11       41.09       38.93      3.31 o 
   2   2  11       25.09       23.24      2.45 o 
   3   2  11      798.66      816.07     29.66 o 
   4   2  11        0.07        3.20      1.67 o 
   5   2  11       48.40       54.05      5.03 o 
   6   2  11       25.07       21.29      3.47 o 
   7   2  11       16.76       16.45      3.04 o 
   8   2  11       55.34       55.83      5.33 o 
  -6   3  11       38.00       31.65      8.12 o 
  -5   3  11       37.68       29.52      6.39 o 
  -4   3  11       95.99      105.12     12.04 o 
  -3   3  11       96.29      111.30     11.44 o 
  -2   3  11       12.28       14.47      4.43 o 
  -1   3  11      115.09      103.68      9.82 o 
   0   3  11        0.02        1.62      2.26 o 
   1   3  11      103.41      103.79      5.97 o 
   2   3  11       12.14       11.22      1.84 o 
   3   3  11        2.67        3.27      1.40 o 
   4   3  11       39.68       36.69      3.36 o 
   5   3  11       33.72       31.85      4.00 o 
   6   3  11       37.52       36.43      3.66 o 
   7   3  11       33.47       26.54      5.58 o 
   8   3  11        6.69        7.20      2.46 o 
  -6   4  11        0.23        0.32      2.62 o 
  -5   4  11       14.63       14.68      5.28 o 
  -4   4  11       32.13       27.91      6.88 o 
  -3   4  11      162.23      157.17     14.32 o 
  -2   4  11      163.48      165.10     13.33 o 
  -1   4  11      103.95      109.55      8.71 o 
   0   4  11        7.85        3.33      1.71 o 
   1   4  11      454.77      415.51     15.73 o 
   2   4  11      194.02      193.50      7.96 o 
   3   4  11       37.40       36.47      3.24 o 
   4   4  11       54.87       52.76      4.36 o 
   5   4  11      172.27      173.69      7.18 o 
   6   4  11       57.83       57.05      4.64 o 
   7   4  11       19.26       18.01      3.10 o 
   8   4  11       14.54       13.56      2.97 o 
  -5   5  11        0.02        1.25      2.80 o 
  -4   5  11       98.25      110.49     13.61 o 
  -3   5  11      425.62      452.56     24.77 o 
  -2   5  11        6.23        9.75      4.45 o 
  -1   5  11        0.01        4.27      4.24 o 
   0   5  11        0.15        1.97      1.41 o 
   1   5  11      177.52      166.76      7.97 o 
   2   5  11        9.09       12.64      3.40 o 
   3   5  11       95.26       95.47      6.16 o 
   4   5  11        0.06        1.56      1.96 o 
   5   5  11       22.43       20.05      2.87 o 
   6   5  11       44.77       43.16      4.27 o 
   7   5  11      128.99      116.33      6.92 o 
   8   5  11        9.73       10.69      3.62 o 
  -4   6  11       24.24       35.54      8.02 o 
  -3   6  11        0.60        2.08      3.80 o 
  -2   6  11       32.66       26.29      6.48 o 
  -1   6  11       45.31       40.13      7.49 o 
   0   6  11       66.69       65.72      5.46 o 
   1   6  11       22.94       22.26      2.93 o 
   2   6  11      269.83      259.36     12.44 o 
   3   6  11       21.34       24.75      4.27 o 
   4   6  11        0.62        1.12      1.18 o 
   5   6  11        0.26        2.42      2.19 o 
   6   6  11       31.49       27.61      4.39 o 
   7   6  11       12.36       12.61      3.59 o 
   8   6  11       15.84       10.39      3.45 o 
  -3   7  11        6.98        8.62      4.68 o 
  -2   7  11        0.48        1.06      3.12 o 
  -1   7  11      221.91      260.68     18.68 o 
   0   7  11       98.79       95.58     16.27 o 
   1   7  11       49.55       56.94      5.66 o 
   2   7  11       79.24       78.30      6.55 o 
   3   7  11        5.76        3.72      2.66 o 
   4   7  11        3.78        5.63      3.33 o 
   5   7  11        5.81        2.96      3.03 o 
   6   7  11        5.34        3.18      2.72 o 
   7   7  11        1.40        1.89      2.61 o 
  -1   8  11       11.94       12.58      5.35 o 
   0   8  11      175.69      187.44     17.00 o 
   1   8  11       11.05       11.31      3.50 o 
   2   8  11       11.85       12.69      3.71 o 
   3   8  11       63.31       53.72      6.91 o 
   4   8  11        8.62        4.54      2.77 o 
   5   8  11       16.54       10.19      3.98 o 
   6   8  11       18.26       14.83      4.70 o 
   1   9  11        0.29        1.63      3.88 o 
   2   9  11        0.08        2.06      2.38 o 
   3   9  11        3.53        3.45      2.91 o 
   4   9  11        7.42        7.84      3.13 o 
  -2  -8  12       21.57       13.27      4.62 o 
  -1  -8  12       22.94       22.51      6.97 o 
   0  -8  12        0.25        1.41      3.38 o 
  -3  -7  12        3.89        2.03      4.59 o 
  -2  -7  12       24.66       18.81      4.83 o 
  -1  -7  12        0.79        1.69      2.13 o 
   0  -7  12       13.43        9.67      4.33 o 
   1  -7  12       59.36       59.24      6.94 o 
   2  -7  12       65.35       67.85      7.06 o 
  -5  -6  12        0.00        0.78      1.99 o 
  -3  -6  12        3.45        1.33      2.95 o 
  -2  -6  12        0.17        1.08      1.55 o 
  -1  -6  12        0.06        1.15      1.83 o 
   0  -6  12       45.21       45.21      5.03 o 
   1  -6  12        1.48        2.14      2.13 o 
   2  -6  12       45.30       50.23      6.22 o 
   3  -6  12      117.25      105.25      8.63 o 
   4  -6  12       12.80       10.55      4.41 o 
  -5  -5  12        7.46        5.63      3.61 o 
  -4  -5  12       56.93       46.82     22.31 o 
  -2  -5  12       96.51       89.88      7.83 o 
  -1  -5  12        3.99        5.91      2.63 o 
   0  -5  12       57.65       58.05      5.60 o 
   1  -5  12       52.46       55.73      5.72 o 
   2  -5  12       12.88       14.00      3.56 o 
   3  -5  12        4.19        4.17      2.59 o 
   4  -5  12       14.11       11.50      3.81 o 
   5  -5  12       81.29      130.91     21.07 o 
  -7  -4  12        5.24        3.29      4.02 o 
  -6  -4  12       19.82       12.51      9.02 o 
  -5  -4  12       42.92       48.82      7.58 o 
  -4  -4  12       76.91       76.84     34.08 o 
  -3  -4  12      105.39      129.37     12.26 o 
  -2  -4  12      192.56      189.29      7.92 o 
  -1  -4  12      106.72       98.55      5.99 o 
   0  -4  12      159.71      142.33      7.49 o 
   1  -4  12       64.47       58.69      5.34 o 
   2  -4  12        0.22        1.70      3.23 o 
   3  -4  12        0.34        1.66      2.32 o 
   4  -4  12        2.30        3.30      2.63 o 
   5  -4  12       72.11       77.90     10.59 o 
   6  -4  12      100.69      110.52     12.83 o 
  -7  -3  12        9.38        3.88      3.48 o 
  -6  -3  12        0.36        1.66      2.37 o 
  -5  -3  12       75.63       85.13     10.27 o 
  -4  -3  12        4.87        4.52      2.94 o 
  -3  -3  12       45.46       42.18     16.00 o 
  -2  -3  12       41.64       39.71      3.54 o 
  -1  -3  12        2.01        3.07      1.67 o 
   0  -3  12      247.30      220.09     16.64 o 
   1  -3  12        3.06        3.79      2.49 o 
   2  -3  12        1.65        3.88      2.56 o 
   3  -3  12       11.68       11.47      3.90 o 
   4  -3  12       21.92       23.72      4.10 o 
   5  -3  12        9.31       14.31      3.94 o 
   6  -3  12        7.11        8.05      3.39 o 
  -7  -2  12       50.92       51.64     29.18 o 
  -6  -2  12       12.93        8.94      6.15 o 
  -5  -2  12       17.92       12.67      3.70 o 
  -4  -2  12       37.26       29.54      5.01 o 
  -3  -2  12       25.55       18.93      3.88 o 
  -2  -2  12        0.29        0.88      1.01 o 
  -1  -2  12      337.62      332.15     30.00 o 
   0  -2  12      113.94      160.69     50.34 o 
   1  -2  12       81.82      136.39     52.42 o 
   2  -2  12      314.52      335.78     18.11 o 
   3  -2  12      118.05      116.11      7.53 o 
   4  -2  12       22.14       31.90      4.96 o 
   5  -2  12        9.80       11.00      3.38 o 
   6  -2  12       41.79       46.44      6.45 o 
   7  -2  12        3.53        2.68      3.37 o 
  -7  -1  12       17.44       23.98      6.24 o 
  -6  -1  12       12.72       16.32      5.09 o 
  -5  -1  12        5.78        2.91      3.31 o 
  -4  -1  12       41.27       41.21      4.95 o 
  -3  -1  12       17.19       15.85      5.35 o 
  -2  -1  12        1.00        2.43      1.59 o 
  -1  -1  12      264.80      280.96     12.84 o 
   0  -1  12      181.47      186.02      8.28 o 
   1  -1  12      122.43      116.73      6.12 o 
   2  -1  12       17.66       18.16      2.11 o 
   3  -1  12        0.32        0.55      1.59 o 
   4  -1  12        3.79        5.80      2.55 o 
   5  -1  12        7.02        5.16      2.62 o 
   6  -1  12       22.11       19.12      4.07 o 
   7  -1  12        4.58        4.85      3.03 o 
  -7   0  12        0.42        0.71      2.76 o 
  -6   0  12        3.15        1.72      2.17 o 
  -5   0  12        3.21        2.69      3.00 o 
  -4   0  12        0.14        1.80      2.11 o 
  -3   0  12        0.03        1.29      1.46 o 
  -2   0  12      163.88      146.41      8.80 o 
  -1   0  12      392.87      415.05     20.76 o 
   0   0  12      490.39      481.44     21.91 o 
   1   0  12       54.52       49.37      3.55 o 
   2   0  12        8.32        7.66      1.74 o 
   3   0  12        8.61        4.94      1.45 o 
   4   0  12       65.57       70.02      5.83 o 
   5   0  12       20.06       20.28      2.90 o 
   6   0  12        8.51        6.93      2.07 o 
   7   0  12        0.33        2.18      2.88 o 
   8   0  12       55.98       63.08      8.80 o 
  -7   1  12        5.75        4.40      4.00 o 
  -6   1  12       10.52       10.16      4.96 o 
  -5   1  12       70.17       63.06      8.70 o 
  -4   1  12       31.28       31.87      5.67 o 
  -3   1  12        1.19        1.68      2.03 o 
  -2   1  12      275.47      285.30     16.98 o 
  -1   1  12      116.60      129.31     11.29 o 
   0   1  12      293.37      281.51     11.50 o 
   1   1  12       14.42       12.41      1.75 o 
   2   1  12      138.20      130.82      6.64 o 
   3   1  12      181.84      184.06      8.42 o 
   4   1  12      105.10      110.34      5.51 o 
   5   1  12      107.31      106.22      5.92 o 
   6   1  12       11.65        8.84      2.88 o 
   7   1  12       12.16       11.50      2.75 o 
   8   1  12        3.04        6.73      3.29 o 
  -6   2  12        4.81        6.88      3.94 o 
  -5   2  12       11.57        6.05      3.96 o 
  -4   2  12       31.68       36.58      7.35 o 
  -3   2  12       34.02       40.21      5.13 o 
  -2   2  12        5.90        3.56      2.53 o 
  -1   2  12      123.73      104.47      6.91 o 
   0   2  12       60.76       55.87      3.46 o 
   1   2  12       13.27       13.36      1.99 o 
   2   2  12      308.26      306.51     17.12 o 
   3   2  12       38.75       39.95      3.37 o 
   4   2  12       45.51       43.50      4.62 o 
   5   2  12       21.25       21.42      2.96 o 
   6   2  12        1.19        2.21      1.66 o 
   7   2  12        1.97        2.87      2.13 o 
   8   2  12        9.24        7.63      2.85 o 
  -6   3  12       11.93        8.75      4.85 o 
  -3   3  12        2.44        4.57      4.52 o 
  -2   3  12        0.60        2.67      2.28 o 
  -1   3  12       29.03       24.39      4.85 o 
   0   3  12      245.03      228.32     15.56 o 
   1   3  12      298.46      333.83     11.10 o 
   2   3  12      307.18      326.19     14.12 o 
   3   3  12      282.45      275.86     12.48 o 
   4   3  12       19.22       18.77      3.08 o 
   5   3  12        0.37        1.09      1.48 o 
   6   3  12        0.50        2.67      1.74 o 
   7   3  12        4.50        3.18      1.71 o 
   8   3  12        0.17        1.13      1.60 o 
  -5   4  12        0.61        3.82      4.30 o 
  -4   4  12        8.63        8.12      4.08 o 
  -3   4  12       39.46       39.13      7.70 o 
  -1   4  12       52.51       53.50      7.96 o 
   0   4  12       83.79       66.12      7.37 o 
   1   4  12        0.15        0.53      0.84 o 
   2   4  12       86.29       97.68      5.12 o 
   3   4  12      140.34      135.04      6.06 o 
   4   4  12       12.39       13.99      2.45 o 
   5   4  12        2.23        1.87      1.43 o 
   6   4  12        0.42        1.00      1.67 o 
   7   4  12       17.06       13.44      2.70 o 
   8   4  12        7.82        6.09      2.48 o 
  -5   5  12        0.18        1.99      2.88 o 
  -4   5  12       31.92       27.66      7.69 o 
  -3   5  12        8.98        8.70      5.19 o 
  -2   5  12      157.23      160.32     13.85 o 
  -1   5  12      120.45      105.66     10.87 o 
   0   5  12       51.90       62.49      6.06 o 
   1   5  12       22.59       23.41      7.81 o 
   2   5  12        0.15        1.07      0.97 o 
   3   5  12       11.72       14.73      2.46 o 
   4   5  12        8.13        7.62      1.96 o 
   5   5  12       19.34       17.36      2.99 o 
   6   5  12       39.74       35.82      4.26 o 
   7   5  12       34.81       33.07      4.11 o 
   8   5  12       20.30       17.44      4.46 o 
  -4   6  12        8.71        5.65      3.88 o 
  -3   6  12       24.73       23.20      6.38 o 
  -2   6  12        1.57        2.16      3.58 o 
  -1   6  12      141.66      152.39     23.93 o 
   0   6  12        6.64       12.10      4.88 o 
   1   6  12       22.48       14.31      2.50 o 
   2   6  12        8.40        3.74      2.08 o 
   3   6  12        2.49        1.83      1.46 o 
   4   6  12        4.09        2.79      2.71 o 
   5   6  12        5.29        3.88      2.17 o 
   6   6  12       19.55       16.89      3.69 o 
   7   6  12        6.67        7.41      3.28 o 
  -2   7  12        6.79        6.93      4.68 o 
  -1   7  12        0.26       -0.07      3.09 o 
   0   7  12       52.07       63.57     10.30 o 
   1   7  12       40.05       34.57      8.66 o 
   2   7  12       57.42       62.76     10.72 o 
   3   7  12        4.38        1.94      2.48 o 
   4   7  12        0.24        1.26      1.92 o 
   5   7  12       18.17       13.44      4.04 o 
   6   7  12        7.23        3.44      3.03 o 
  -1   8  12       78.09       78.08     14.66 o 
   0   8  12        0.59        1.90      5.10 o 
   1   8  12       69.12       67.80     10.87 o 
   2   8  12       63.25       70.03     10.94 o 
   3   8  12        7.50        4.57      2.38 o 
   4   8  12       15.99        6.85      3.75 o 
   5   8  12        0.14        1.07      1.71 o 
  -2  -7  13        1.40        2.08      3.07 o 
  -1  -7  13        0.13        1.04      1.90 o 
   0  -7  13        4.22        2.15      2.78 o 
   1  -7  13        0.13        0.77      2.16 o 
  -5  -6  13       19.07       16.35      6.22 o 
  -3  -6  13       32.24       14.83     12.30 o 
  -2  -6  13       16.31        7.77      5.61 o 
  -1  -6  13        1.98        2.02      2.45 o 
   0  -6  13        6.27        3.17      3.03 o 
   1  -6  13        0.00        2.23      2.35 o 
   2  -6  13       46.08       39.15      6.58 o 
   3  -6  13       26.45       27.45      5.85 o 
  -5  -5  13       19.04       18.45      6.54 o 
  -4  -5  13      105.62       66.70     39.58 o 
  -3  -5  13        0.10        1.33      2.06 o 
  -2  -5  13        0.59        1.08      1.64 o 
  -1  -5  13       48.01       54.90      5.50 o 
   0  -5  13       14.78       15.84      3.32 o 
   1  -5  13        7.91       10.39      2.98 o 
   2  -5  13       27.10       28.46      4.62 o 
   3  -5  13       30.35       24.02      4.41 o 
   4  -5  13       32.47       48.46     19.77 o 
  -5  -4  13        2.62        1.21      2.84 o 
  -4  -4  13        1.94        7.82      5.70 o 
  -3  -4  13       20.04       15.24      8.97 o 
  -2  -4  13      332.48      320.24     21.67 o 
  -1  -4  13       81.39       70.99      5.52 o 
   0  -4  13       23.59       24.02      3.75 o 
   1  -4  13       34.17       43.61      7.45 o 
   2  -4  13       10.59       10.16      3.30 o 
   3  -4  13       34.74       39.50      9.60 o 
   4  -4  13        1.54        2.79      3.78 o 
   5  -4  13        3.21        5.07      4.19 o 
  -7  -3  13       10.67        9.61      6.48 o 
  -6  -3  13       18.88       15.29     10.68 o 
  -5  -3  13       24.00       17.64      5.02 o 
  -4  -3  13        0.35        1.74      1.46 o 
  -3  -3  13        1.18        0.95      2.15 o 
  -2  -3  13       32.84       33.43     16.03 o 
  -1  -3  13       87.92       89.47      7.62 o 
   0  -3  13       90.56       89.95      7.18 o 
   1  -3  13       74.56       87.47     10.79 o 
   2  -3  13       95.46      136.75     36.89 o 
   3  -3  13       21.22       17.38      3.55 o 
   4  -3  13        0.03        2.39      2.44 o 
   5  -3  13        7.61        3.73      5.90 o 
   6  -3  13       94.63      105.04     12.20 o 
  -6  -2  13        8.69        6.46      5.70 o 
  -5  -2  13       62.92       60.46      7.55 o 
  -3  -2  13        0.09        1.60      1.97 o 
  -2  -2  13        9.18        9.52      5.16 o 
  -1  -2  13      299.74      308.41     17.96 o 
   0  -2  13        0.64        0.78      1.12 o 
   1  -2  13       72.19       68.43      5.20 o 
   2  -2  13       65.71       66.03      5.71 o 
   3  -2  13       61.74       59.24      6.69 o 
   4  -2  13        3.77        7.41      4.41 o 
   5  -2  13       56.58       61.17      8.62 o 
   6  -2  13        6.54        8.74      3.51 o 
  -7  -1  13        0.55        0.28      2.61 o 
  -6  -1  13       39.54       41.59      7.65 o 
  -5  -1  13       38.76       42.20      6.66 o 
  -4  -1  13       15.92       10.26      3.22 o 
  -3  -1  13       53.97       46.14      5.92 o 
  -2  -1  13       58.93       56.19      5.75 o 
  -1  -1  13      108.76      106.98     12.55 o 
   0  -1  13      148.87      144.10      7.12 o 
   1  -1  13       17.72       16.40      2.85 o 
   2  -1  13       97.24       93.09      6.35 o 
   3  -1  13       91.95       94.14      6.77 o 
   4  -1  13       99.43      120.96      8.70 o 
   5  -1  13       34.12       42.29      5.50 o 
   6  -1  13       13.42       13.87      3.82 o 
   7  -1  13       72.05       86.01     10.66 o 
  -7   0  13       57.47       53.17     10.88 o 
  -6   0  13        0.81        2.53      2.85 o 
  -5   0  13        6.73        6.25      4.09 o 
  -4   0  13       11.00        8.75      2.92 o 
  -3   0  13      114.35       91.80     10.04 o 
  -2   0  13       11.79        9.50      3.11 o 
  -1   0  13        6.07        4.23      1.80 o 
   0   0  13        0.88        1.14      0.72 o 
   1   0  13      107.85       91.84      5.23 o 
   2   0  13       91.38       98.02      7.45 o 
   3   0  13       18.08       18.45      2.80 o 
   4   0  13       35.10       30.54      3.09 o 
   5   0  13        0.47        1.55      2.22 o 
   6   0  13       10.00       11.16      3.52 o 
   7   0  13        6.90        6.40      3.24 o 
  -6   1  13       51.51       62.01     10.87 o 
  -5   1  13        0.02        1.39      3.04 o 
  -4   1  13        0.78        2.12      3.07 o 
  -3   1  13        0.78        1.37      1.89 o 
  -2   1  13        0.90        0.73      2.00 o 
  -1   1  13       16.12       12.84      2.96 o 
   0   1  13       83.53       93.91      7.75 o 
   1   1  13      115.11      114.35      6.24 o 
   2   1  13      334.78      370.27     15.65 o 
   3   1  13       27.56       24.46      3.38 o 
   4   1  13       34.50       28.48      3.07 o 
   5   1  13       69.43       68.10      4.78 o 
   6   1  13        4.72        3.73      1.86 o 
   7   1  13        0.58        2.60      2.24 o 
  -6   2  13       19.66       18.69      5.58 o 
  -5   2  13       68.49       80.42     10.87 o 
  -3   2  13       49.11       54.62      6.12 o 
  -2   2  13      145.76      143.75     10.85 o 
  -1   2  13        0.07        2.49      2.55 o 
   0   2  13       60.11       65.06      7.22 o 
   1   2  13       99.98      102.59      5.97 o 
   2   2  13       20.52       22.55      2.99 o 
   3   2  13        4.85        3.23      1.39 o 
   4   2  13       11.59        9.76      2.18 o 
   5   2  13        0.89        2.10      1.53 o 
   6   2  13       47.52       49.71      5.74 o 
   7   2  13       11.13        9.75      2.64 o 
  -5   3  13       41.34       41.03      8.19 o 
  -4   3  13        3.25        3.49      4.24 o 
  -3   3  13       18.35       22.64      6.37 o 
  -2   3  13       53.42       49.58      5.56 o 
  -1   3  13       87.52       90.17      9.14 o 
   0   3  13       22.79       20.27      4.54 o 
   1   3  13       19.08       14.74      2.60 o 
   2   3  13        0.38        1.37      1.48 o 
   3   3  13        8.53        8.49      1.98 o 
   4   3  13       91.77       93.78      7.05 o 
   5   3  13       57.73       57.69      4.66 o 
   6   3  13       18.75       21.62      3.09 o 
   7   3  13       13.79       11.27      3.41 o 
  -5   4  13       20.72       25.74      7.75 o 
  -3   4  13        5.45        5.46      3.66 o 
  -2   4  13       26.58       27.08      6.61 o 
  -1   4  13       33.50       27.24      4.75 o 
   0   4  13        5.37        4.13      2.94 o 
   1   4  13        0.65        1.91      1.76 o 
   2   4  13       99.53      109.85      5.54 o 
   3   4  13      292.83      316.90     11.10 o 
   4   4  13       56.43       52.55      4.17 o 
   5   4  13       48.23       47.40      4.23 o 
   6   4  13       12.31       12.42      2.72 o 
   7   4  13       25.34       21.54      3.51 o 
  -4   5  13       16.41       26.82      8.38 o 
  -3   5  13        1.89        4.82      4.06 o 
  -2   5  13       33.35       38.84      9.02 o 
   0   5  13       20.38       14.05      3.71 o 
   1   5  13      172.40      177.25      9.95 o 
   2   5  13        5.30        4.73      1.99 o 
   3   5  13        0.95        1.50      1.33 o 
   4   5  13       22.86       25.15      3.77 o 
   5   5  13        8.81        9.35      2.32 o 
   6   5  13        1.88        1.81      1.43 o 
   7   5  13        2.04        2.11      1.98 o 
  -3   6  13       15.68       14.17      5.73 o 
  -2   6  13      111.13      129.27     14.05 o 
  -1   6  13       64.25       69.33     10.30 o 
   0   6  13       71.02       77.46     14.04 o 
   1   6  13       86.16       83.18     10.10 o 
   2   6  13       20.10       14.37      6.93 o 
   3   6  13        9.48        5.85      2.66 o 
   4   6  13       11.46        8.29      2.64 o 
   5   6  13        2.99        3.13      2.48 o 
   6   6  13        1.89        1.39      2.21 o 
  -1   7  13       14.99        9.93      4.98 o 
   0   7  13       86.64       87.91     11.75 o 
   1   7  13       19.93       24.36      7.11 o 
   2   7  13       21.29       19.42      6.85 o 
   3   7  13        2.60        0.90      1.42 o 
   4   7  13        0.14        5.57      5.49 o 
   5   7  13        2.62        1.93      2.41 o 
   6   7  13       33.54       31.95      7.09 o 
   1   8  13        0.19        2.62      5.08 o 
   2   8  13       19.95       25.67      8.19 o 
   3   8  13        5.40        3.55      3.36 o 
   4   8  13        2.18        1.10      1.41 o 
  -2  -7  14        0.08        0.12      1.33 o 
  -1  -7  14        2.72        2.02      3.67 o 
   0  -7  14        1.58        3.10      2.96 o 
  -5  -6  14       34.43       29.56      7.77 o 
  -3  -6  14       19.70        9.73     11.87 o 
  -2  -6  14       51.24       33.05     20.72 o 
  -1  -6  14       21.46       23.22      6.11 o 
   0  -6  14       34.19       34.48      4.96 o 
   1  -6  14        4.83        6.24      3.14 o 
   2  -6  14       18.11       15.54      4.35 o 
  -5  -5  14       82.31       80.03     10.67 o 
  -4  -5  14       39.95       31.43     23.31 o 
  -3  -5  14        7.57        7.64      5.54 o 
  -2  -5  14        0.50        1.34      2.31 o 
  -1  -5  14        0.81        2.48      3.30 o 
   0  -5  14       12.43        8.62      2.66 o 
   1  -5  14       11.29       13.42      3.33 o 
   2  -5  14       10.02        7.46      5.34 o 
   3  -5  14        4.69        7.18      3.75 o 
  -5  -4  14       33.84       22.04      6.15 o 
  -4  -4  14        8.18        9.75     10.68 o 
  -3  -4  14        6.70        3.39      2.50 o 
  -2  -4  14       18.37       14.88      6.99 o 
  -1  -4  14        0.02        1.52      3.41 o 
   0  -4  14       13.46       12.72      3.21 o 
   1  -4  14        1.73        1.18      1.76 o 
   2  -4  14        1.73        3.99      3.37 o 
   3  -4  14        1.06        0.78      2.80 o 
   4  -4  14       57.51       68.37      7.06 o 
  -5  -3  14       14.23       11.63      5.53 o 
  -4  -3  14        3.19        4.33      3.77 o 
  -3  -3  14       28.08       26.66     16.78 o 
  -2  -3  14      121.10      116.48     11.54 o 
  -1  -3  14        1.41        1.64      4.12 o 
   0  -3  14        8.25       21.33      7.75 o 
   1  -3  14       64.81       61.99     12.41 o 
   2  -3  14      143.53      156.68      9.23 o 
   3  -3  14       46.36       48.82      7.02 o 
   4  -3  14       28.57       36.56      5.61 o 
   5  -3  14        2.02        3.41      2.71 o 
  -6  -2  14       28.58       22.26     14.02 o 
  -5  -2  14      106.20      106.75     10.62 o 
  -4  -2  14        5.70        1.60      1.96 o 
  -3  -2  14       15.37       16.53      3.64 o 
  -2  -2  14       27.72       31.34      9.29 o 
  -1  -2  14       31.99       33.36      6.75 o 
   0  -2  14       16.70       15.95      5.51 o 
   1  -2  14        5.28        4.91      2.22 o 
   2  -2  14        5.51        2.39      1.93 o 
   3  -2  14       27.49       31.02      4.43 o 
   4  -2  14       29.74       31.98      5.49 o 
   5  -2  14       17.17       17.39      4.62 o 
   6  -2  14       50.05       62.22      9.01 o 
  -6  -1  14       16.54       11.06      5.09 o 
  -5  -1  14        4.64        3.96      2.77 o 
  -4  -1  14        1.32        1.12      2.78 o 
  -3  -1  14       66.38       70.23     25.47 o 
  -2  -1  14      110.21       95.38      8.01 o 
  -1  -1  14       83.83       80.78      6.80 o 
   0  -1  14        4.24        3.11      3.23 o 
   1  -1  14       61.38       60.06      4.92 o 
   2  -1  14        6.71        6.28      2.50 o 
   3  -1  14        0.19        0.60      1.66 o 
   4  -1  14      114.79      124.77      8.07 o 
   5  -1  14       40.07       35.23      5.21 o 
   6  -1  14       56.34       72.22      7.77 o 
  -6   0  14       15.22       15.82      5.59 o 
  -5   0  14       21.52       24.04      6.47 o 
  -4   0  14        0.05        2.07      2.44 o 
  -3   0  14       88.52       96.13      8.44 o 
  -2   0  14       24.30       22.34      4.12 o 
  -1   0  14       82.57       77.47      7.51 o 
   0   0  14      120.82      122.27     12.32 o 
   1   0  14        0.38        2.00      1.25 o 
   2   0  14        2.68        2.63      1.32 o 
   3   0  14       66.98       59.92      5.67 o 
   4   0  14       21.35       15.68      3.37 o 
   5   0  14       32.68       39.49      6.21 o 
   6   0  14       25.45       28.21      5.14 o 
   7   0  14       41.31       52.35      7.75 o 
  -6   1  14       26.58       32.29      8.71 o 
  -5   1  14        0.93        0.61      2.20 o 
  -4   1  14        8.63        6.84      3.75 o 
  -3   1  14        2.54        3.19      1.95 o 
  -2   1  14      106.16      103.45      9.06 o 
  -1   1  14       12.26        9.58      3.06 o 
   0   1  14        0.95        2.41      2.65 o 
   1   1  14       12.63       10.48      2.57 o 
   2   1  14       37.52       38.72      3.38 o 
   3   1  14       99.33      106.13      7.37 o 
   4   1  14       14.29       13.83      2.48 o 
   5   1  14       91.99      107.83     12.13 o 
   6   1  14        4.33        3.56      2.15 o 
   7   1  14       10.12        6.60      2.89 o 
  -5   2  14       41.32       38.73      7.81 o 
  -4   2  14        6.37        3.30      2.78 o 
  -3   2  14       17.57       13.12      3.92 o 
  -2   2  14       42.42       36.32      6.46 o 
  -1   2  14        0.00        1.92      1.82 o 
   0   2  14       11.12        3.39      2.31 o 
   1   2  14       52.18       55.83      5.67 o 
   2   2  14      196.47      201.04     12.14 o 
   3   2  14      114.95      117.51      5.97 o 
   4   2  14       57.75       56.80      4.24 o 
   5   2  14        1.16        1.97      2.03 o 
   6   2  14        1.80        1.36      1.47 o 
   7   2  14        8.64        7.59      2.92 o 
  -5   3  14        0.35        1.76      3.12 o 
  -4   3  14        0.85        2.22      2.97 o 
  -3   3  14       11.10       11.51      5.16 o 
  -2   3  14        7.38        7.91      3.03 o 
  -1   3  14        6.14        2.45      2.01 o 
   0   3  14       20.55       21.34      4.65 o 
   1   3  14       52.88       47.44      6.95 o 
   2   3  14      129.66      133.28     13.11 o 
   3   3  14      188.16      189.26      8.81 o 
   4   3  14       20.96       24.22      3.37 o 
   5   3  14        6.00        5.02      1.87 o 
   6   3  14        5.70        5.72      2.03 o 
   7   3  14       19.67       18.12      3.32 o 
  -4   4  14        1.11        3.92      4.17 o 
  -3   4  14       34.31       36.19      8.24 o 
  -2   4  14       12.74       17.67      6.25 o 
  -1   4  14        9.97        9.63      3.05 o 
   0   4  14       46.86       44.53      7.53 o 
   1   4  14       17.36       20.35      5.25 o 
   2   4  14       16.42       10.70      3.04 o 
   3   4  14       37.26       36.93      3.84 o 
   4   4  14        1.98        3.36      1.71 o 
   5   4  14       15.83       12.86      2.68 o 
   6   4  14       35.73       33.08      4.12 o 
   7   4  14        0.01        1.44      1.76 o 
  -2   5  14       20.84       14.67      5.34 o 
  -1   5  14       57.82       59.64      6.59 o 
   0   5  14        9.76       17.32      4.14 o 
   1   5  14       26.57       21.68      5.53 o 
   2   5  14        3.67        4.32      2.90 o 
   3   5  14        0.76        1.48      1.45 o 
   4   5  14        2.23        2.78      1.70 o 
   5   5  14      108.17      106.04      6.42 o 
   6   5  14       43.91       45.20      4.93 o 
  -2   6  14        3.47        3.38      4.31 o 
  -1   6  14        3.81        2.37      3.76 o 
   0   6  14        0.99        1.57      2.34 o 
   1   6  14       32.96       32.93      5.00 o 
   2   6  14       33.86       35.35      9.51 o 
   3   6  14       19.82       17.07      4.87 o 
   4   6  14        8.42        8.60      2.99 o 
   5   6  14       12.75        8.59      3.02 o 
   6   6  14       11.84       11.40      3.47 o 
   0   7  14        9.18        4.59      4.15 o 
   1   7  14       67.43       74.20     11.95 o 
   3   7  14       31.99       37.17      8.49 o 
   4   7  14        0.74        0.45      1.28 o 
  -3  -6  15        0.01        1.39      2.95 o 
  -2  -6  15        0.38        1.53      2.86 o 
  -1  -6  15       14.44       13.97      6.18 o 
   0  -6  15       10.93       12.14      5.53 o 
   1  -6  15       17.28       15.66      4.14 o 
  -4  -5  15        0.09        1.82      3.17 o 
  -3  -5  15       44.00       22.12     17.14 o 
  -2  -5  15        1.39        1.47      2.58 o 
  -1  -5  15        5.08        6.15      4.01 o 
   0  -5  15        1.22        0.78      2.85 o 
   1  -5  15       62.37       62.95      6.42 o 
   2  -5  15       40.29       47.69     15.80 o 
   3  -5  15       61.18      104.27     48.92 o 
  -5  -4  15        0.08        3.00      3.99 o 
  -4  -4  15        9.43        9.49      9.67 o 
  -3  -4  15       45.91       39.33     19.38 o 
  -2  -4  15       67.03       59.17     31.60 o 
  -1  -4  15       12.43       14.19      4.98 o 
   0  -4  15       22.49       22.73      6.55 o 
   1  -4  15       26.83       30.43      5.32 o 
   2  -4  15       25.08       19.16      3.79 o 
   3  -4  15        6.96        5.66      2.69 o 
   4  -4  15       11.98       12.30      3.89 o 
  -5  -3  15        0.46        0.50      2.61 o 
  -4  -3  15       10.85        6.68      7.43 o 
  -3  -3  15        7.41        6.06      5.99 o 
  -2  -3  15        7.24        9.29      4.60 o 
  -1  -3  15        1.22        1.70      2.67 o 
   1  -3  15       14.91        9.29      2.43 o 
   2  -3  15       24.24       28.72      4.36 o 
   3  -3  15        0.92        1.72      2.29 o 
   4  -3  15        0.69        1.93      2.48 o 
  -3  -2  15       18.41       17.93      9.20 o 
  -2  -2  15        2.10        4.13      2.82 o 
  -1  -2  15        1.64        3.26      3.55 o 
   0  -2  15        4.21        6.08      4.06 o 
   1  -2  15        0.56        1.64      3.54 o 
   2  -2  15       13.08       12.67      2.93 o 
   3  -2  15       71.29       71.14      9.34 o 
   4  -2  15      101.64      101.50      9.88 o 
   5  -2  15       51.18       47.93      6.24 o 
  -5  -1  15       24.62       28.06      6.52 o 
  -4  -1  15        0.93        1.34      1.75 o 
  -3  -1  15        0.96        2.94      2.05 o 
  -2  -1  15        2.65        1.18      1.33 o 
  -1  -1  15       11.99       19.64      9.70 o 
   0  -1  15        0.24        1.17      2.82 o 
   1  -1  15        0.98        1.12      2.55 o 
   2  -1  15       16.03       16.85      3.50 o 
   3  -1  15       30.42       34.95      4.70 o 
   4  -1  15       14.43       20.48      4.39 o 
   5  -1  15       11.78        8.41      3.03 o 
   6  -1  15       62.89       72.37      9.51 o 
  -5   0  15        0.05        3.41      3.93 o 
  -4   0  15       24.98       21.51      4.51 o 
  -3   0  15        1.01        0.91      1.51 o 
  -2   0  15       18.93       19.83      8.03 o 
  -1   0  15       77.16       76.74      7.74 o 
   0   0  15      104.06      112.25     11.05 o 
   1   0  15       54.46       45.53      7.83 o 
   2   0  15       26.89       29.88      4.02 o 
   3   0  15       16.58       17.30      4.05 o 
   4   0  15        3.11        2.93      2.24 o 
   5   0  15        0.85        0.84      2.11 o 
   6   0  15        1.11        3.08      2.73 o 
  -5   1  15       15.08        9.91      4.30 o 
  -4   1  15       17.81       18.64      5.61 o 
  -3   1  15       52.89       58.48      9.68 o 
  -2   1  15        1.08        1.71      2.27 o 
  -1   1  15       13.10       17.35      4.30 o 
   0   1  15       35.40       36.79      5.67 o 
   1   1  15        0.31        0.43      3.43 o 
   2   1  15       28.83       24.69      3.88 o 
   3   1  15        7.54        7.83      2.96 o 
   4   1  15       29.36       35.35      6.05 o 
   5   1  15        0.24        1.00      1.90 o 
   6   1  15       25.05       23.72      4.29 o 
  -5   2  15        3.12        1.92      4.87 o 
  -3   2  15        4.98        9.64      3.75 o 
  -2   2  15       53.23       55.01     10.47 o 
  -1   2  15       75.20       89.63      9.28 o 
   0   2  15       31.83       33.34      5.54 o 
   1   2  15       11.78       12.37      3.33 o 
   2   2  15       55.70       57.75      5.82 o 
   3   2  15       33.63       30.37      3.75 o 
   4   2  15       45.39       49.45      5.56 o 
   5   2  15       55.58       66.76      6.75 o 
   6   2  15        8.13        6.67      3.48 o 
  -4   3  15       22.54       28.68      6.94 o 
  -3   3  15        0.26        1.79      3.01 o 
  -2   3  15        3.37        3.78      2.33 o 
  -1   3  15        1.91        3.59      2.23 o 
   0   3  15       22.55       23.57      4.91 o 
   1   3  15        2.97        2.85      1.99 o 
   2   3  15      220.39      243.32     11.84 o 
   3   3  15       61.99       53.83      5.04 o 
   4   3  15       69.09       68.18      7.06 o 
   5   3  15       61.54       69.51      6.50 o 
   6   3  15        0.01        2.42      2.16 o 
  -3   4  15        4.32       13.02      5.60 o 
  -2   4  15        9.05        7.50      4.44 o 
  -1   4  15       18.71       14.78      3.74 o 
   0   4  15        1.73        4.24      3.23 o 
   1   4  15       22.51       21.21      4.69 o 
   2   4  15        8.02        7.15      3.26 o 
   3   4  15      136.08      159.95     16.86 o 
   4   4  15       22.48       22.13      3.22 o 
   5   4  15       23.25       18.19      3.02 o 
   6   4  15        1.53        2.55      1.89 o 
  -2   5  15       30.13       23.53      7.17 o 
  -1   5  15       16.52       16.93      4.06 o 
   0   5  15        6.63        6.40      3.33 o 
   1   5  15       68.17       76.22     10.32 o 
   2   5  15      115.44      120.42      9.05 o 
   3   5  15       90.71      116.35     17.96 o 
   4   5  15       23.20       18.78      3.13 o 
   5   5  15       29.69       20.93      3.25 o 
  -1   6  15       12.64        7.26      5.38 o 
   0   6  15       29.50       28.42      4.98 o 
   1   6  15       22.76       24.90      5.10 o 
   2   6  15       39.06       43.91     13.23 o 
   3   6  15        9.39        6.05      3.58 o 
   4   6  15       17.66       11.10      5.20 o 
   5   6  15       36.27       29.91      5.24 o 
  -3  -5  16       13.36       10.08      6.17 o 
  -2  -5  16        1.50        1.64      2.08 o 
  -1  -5  16        1.13        2.66      4.31 o 
   0  -5  16       50.90       58.76     11.96 o 
   1  -5  16        7.47        5.40      4.26 o 
  -4  -4  16        0.67        2.58      5.91 o 
  -3  -4  16       13.05        8.58     10.44 o 
  -2  -4  16        9.63        4.88      3.68 o 
  -1  -4  16        4.05        6.38      4.51 o 
   0  -4  16        0.49        0.74      3.00 o 
   1  -4  16       14.35       16.06      5.76 o 
   2  -4  16       34.14       30.05      5.36 o 
   3  -4  16       18.35       19.05      4.52 o 
  -4  -3  16        0.13        1.21      2.79 o 
  -3  -3  16        0.08        1.57      1.52 o 
  -2  -3  16       68.56       52.15     29.00 o 
  -1  -3  16       41.60       48.27      8.46 o 
   1  -3  16       52.71       55.25      9.53 o 
   2  -3  16        1.13        2.34      3.75 o 
   3  -3  16       45.52       35.29      5.46 o 
   4  -3  16        1.46        1.39      2.85 o 
  -3  -2  16       19.42       15.76     12.15 o 
  -2  -2  16       13.60        7.19      7.30 o 
  -1  -2  16       14.92       11.24      4.52 o 
   0  -2  16        1.52        4.24      4.47 o 
   1  -2  16        4.30        3.43      3.42 o 
   2  -2  16       14.37       16.65      6.61 o 
   3  -2  16       15.01       16.96      3.92 o 
   4  -2  16       43.52       40.34      7.39 o 
  -4  -1  16      100.22      124.54     14.91 o 
  -3  -1  16       41.15       46.64     23.36 o 
  -2  -1  16       14.83       16.12     11.42 o 
  -1  -1  16      114.18      107.76     38.92 o 
   0  -1  16        0.01        1.50      2.98 o 
   1  -1  16        0.00        2.36      3.33 o 
   2  -1  16       13.10       11.30      4.68 o 
   3  -1  16        5.69        5.91      2.36 o 
   4  -1  16        2.16        2.36      1.99 o 
   5  -1  16      103.31      114.13     12.35 o 
  -5   0  16        0.26        1.01      2.71 o 
  -4   0  16        0.26        2.35      2.15 o 
  -3   0  16       10.20        9.34      3.99 o 
  -2   0  16        9.94       10.68      3.22 o 
  -1   0  16        3.07        3.01      3.01 o 
   0   0  16       10.24       11.48      4.82 o 
   1   0  16       12.81       11.88      4.30 o 
   2   0  16        3.05        1.60      2.68 o 
   3   0  16        1.50        2.92      2.33 o 
   4   0  16       79.78       90.83      7.40 o 
   5   0  16       28.06       21.58      6.29 o 
  -4   1  16        8.11        3.38      2.67 o 
  -3   1  16       24.97       30.00      8.41 o 
  -2   1  16        0.17        0.38      3.14 o 
  -1   1  16        0.03        1.45      4.01 o 
   0   1  16        7.18        8.76      2.98 o 
   1   1  16      125.39      138.18      8.49 o 
   2   1  16       53.30       55.28     11.19 o 
   3   1  16       26.88       27.55      6.59 o 
   4   1  16       46.31       46.63      5.48 o 
   5   1  16        9.98       11.27      3.23 o 
  -4   2  16        0.01        3.35      3.71 o 
  -3   2  16        8.78        9.30      3.29 o 
  -2   2  16       12.34       14.36      4.45 o 
  -1   2  16        9.57        6.42      2.85 o 
   0   2  16       11.11        9.52      3.47 o 
   1   2  16        0.14        0.47      2.81 o 
   2   2  16      125.50      133.40     14.37 o 
   3   2  16       13.00       12.56      3.17 o 
   4   2  16        4.29        4.20      2.05 o 
   5   2  16       32.03       32.62      4.98 o 
  -3   3  16        3.53        1.74      3.70 o 
  -2   3  16       53.06       63.62      7.20 o 
  -1   3  16       26.28       25.78      6.13 o 
   0   3  16       17.03       13.47      4.06 o 
   1   3  16        5.35        3.86      2.36 o 
   2   3  16       28.62       34.17      4.94 o 
   3   3  16        0.57        2.03      2.27 o 
   4   3  16        1.15        3.27      1.91 o 
   5   3  16        4.17        2.55      1.63 o 
  -2   4  16       25.56       26.48      7.00 o 
  -1   4  16       21.19       21.18      5.63 o 
   0   4  16        0.64        2.55      2.86 o 
   1   4  16        3.37        2.73      2.77 o 
   2   4  16        1.21        1.36      2.35 o 
   3   4  16        7.79        6.49      3.06 o 
   4   4  16      162.92      159.21     14.96 o 
   5   4  16       72.18       62.11      7.74 o 
  -1   5  16       42.69       40.51      6.85 o 
   0   5  16       62.52       76.41      7.97 o 
   1   5  16        6.33        4.87      3.18 o 
   2   5  16       11.67        7.14      3.83 o 
   3   5  16        0.57        2.55      2.80 o 
   4   5  16        0.47        3.05      2.51 o 
   1   6  16      121.20      128.70     13.68 o 
   2   6  16       15.25       14.75      8.27 o 
  -2  -4  17        6.67        2.10      3.70 o 
  -1  -4  17       10.56        6.81      7.23 o 
   0  -4  17        0.62        1.19      3.00 o 
   1  -4  17       20.67       26.94      7.96 o 
  -3  -3  17        4.84        3.80      4.70 o 
  -2  -3  17        9.26        4.88      5.11 o 
  -1  -3  17       14.79        6.35      7.99 o 
   0  -3  17       20.09       16.99      6.84 o 
   2  -3  17        4.21        4.88      5.54 o 
  -3  -2  17        1.06        3.51      6.19 o 
  -2  -2  17       35.28       26.47     14.44 o 
  -1  -2  17        2.11        1.27      2.24 o 
   0  -2  17        2.76        1.74      4.87 o 
   1  -2  17       11.53       24.03      7.35 o 
   2  -2  17       11.88        8.32      4.83 o 
   3  -2  17        2.92        5.07      3.76 o 
  -4  -1  17       35.92       37.06      9.70 o 
  -3  -1  17       15.25       12.46     12.13 o 
  -2  -1  17       69.71       59.10     26.93 o 
  -1  -1  17        3.23        3.35      3.67 o 
   0  -1  17       33.45       42.83      8.40 o 
   1  -1  17        1.48        1.53      3.23 o 
   2  -1  17        0.04        0.18      2.81 o 
   3  -1  17        0.71        2.85      3.58 o 
   4  -1  17        1.59        1.59      1.88 o 
  -3   0  17       59.37       69.88     11.48 o 
  -2   0  17       83.63       99.86     23.57 o 
  -1   0  17       57.67       61.34     25.24 o 
   0   0  17        9.17        1.79      2.90 o 
   1   0  17       26.39       27.05      7.01 o 
   2   0  17       13.18       12.26      5.14 o 
   3   0  17        4.18        6.06      4.18 o 
   4   0  17       14.29       13.94      6.69 o 
  -3   1  17      136.93      166.20     16.55 o 
  -2   1  17       10.92       13.10      3.70 o 
  -1   1  17       30.59       23.84     11.45 o 
   0   1  17        5.38        4.17      5.25 o 
   1   1  17        5.15        5.49      4.81 o 
   2   1  17       33.48       28.98      6.94 o 
   3   1  17        8.30        5.10      3.60 o 
   4   1  17       13.94       18.04      6.59 o 
  -3   2  17        2.05        2.24      2.32 o 
  -2   2  17       14.98       18.03      6.99 o 
  -1   2  17        1.05        0.47      1.96 o 
   0   2  17        0.00        1.36      1.73 o 
   1   2  17       30.27       28.55      5.88 o 
   2   2  17        0.20        0.64      2.40 o 
   3   2  17       33.15       31.27      6.97 o 
   4   2  17       72.59       69.90     10.52 o 
  -2   3  17      143.10      160.38     15.84 o 
  -1   3  17       22.88       29.19      6.72 o 
   0   3  17       12.43        9.86      4.24 o 
   1   3  17       64.72       58.99     19.23 o 
   2   3  17       26.91       19.99      4.88 o 
   3   3  17       47.53       46.50      6.09 o 
   4   3  17       13.44        7.89      4.14 o 
  -1   4  17       38.25       37.42      6.85 o 
   0   4  17        7.55        5.85      3.46 o 
   1   4  17       27.63       32.89      8.01 o 
   2   4  17       59.02       59.31     11.10 o 
   3   4  17        0.29        1.39      2.08 o 
   4   4  17        0.05        1.56      2.41 o 
   2   5  17       39.41       41.49      8.97 o 
  -2  -2  18       62.18       51.18     36.08 o 
  -1  -2  18        0.06        3.28      3.13 o 
   0  -2  18        0.29        2.71      4.28 o 
   1  -2  18        4.99        4.77      4.98 o 
  -2  -1  18       43.86       30.71     23.62 o 
  -1  -1  18        0.23        0.51      2.25 o 
   0  -1  18        1.38        1.38      2.36 o 
   1  -1  18        0.14        5.04      5.80 o 
   2  -1  18        0.91        0.14      2.91 o 
  -2   0  18        7.45        4.69      4.97 o 
  -1   0  18        2.14        2.12      1.90 o 
   0   0  18       41.31       37.29     20.00 o 
   1   0  18       14.91       11.10      5.10 o 
   2   0  18        0.45        1.34      2.97 o 
   3   0  18       22.84       19.11      6.69 o 
  -2   1  18       14.27       11.32     10.43 o 
  -1   1  18        9.44        8.95      7.62 o 
   0   1  18       17.47       11.67      8.97 o 
   1   1  18        1.37        1.36      2.93 o 
   2   1  18        7.00       11.44      5.49 o 
   3   1  18        9.86        7.70      4.43 o 
  -1   2  18        0.46        0.97      1.98 o 
   0   2  18       14.47        6.92     10.30 o 
   1   2  18       12.85       10.74      7.23 o 
   2   2  18        0.00        0.88      2.36 o 
   3   2  18        5.56        3.50      3.48 o 
   0   3  18        7.82        6.50      3.37 o 
   1   3  18        0.00        0.44      1.65 o 
                                                 
